# Supplementary material for: Direct Photochemical C–H Carboxylation of Aromatic Diamines with CO2 under Electron-Donor- and Base-free Conditions
Source: Sci Rep. 2018 Oct 2;8:14623. doi: 10.1038/s41598-018-33060-3 (PMC6168591; doi:10.1038/s41598-018-33060-3)
Supplement: Supplementary file 2 — Supplementary Dataset 1 [file 41598_2018_33060_MOESM2_ESM.txt]

data_global
_audit_creation_date                               2017-11-17
_audit_creation_method                            'by CrystalStructure 4.2.5'
_audit_update_record                               ?

#==============================================================================
# PROCESSING SUMMARY (IUCr Office Use Only)

_journal_date_recd_electronic                      ?
_journal_date_from_coeditor                        ?
_journal_date_accepted                             ?
_journal_coeditor_code                             ?

#==============================================================================
# SUBMISSION DETAILS

_publ_contact_author_name                         'Ho-Chol Chang'
_publ_contact_author_email                        'chang@kc.chuo-u.ac.jp'
_publ_contact_author_fax                          '+81-3-3817-1895'
_publ_contact_author_phone                        '+81-3-3817-1897'
_publ_contact_letter
;
    ENTER TEXT OF LETTER
;
_publ_requested_journal                           'Nat. Commun.'
_publ_requested_category
                                                  'FA'
_publ_requested_coeditor_name                      ?

#==============================================================================
# TITLE AND AUTHOR LIST

_publ_section_title
;
    ENTER SECTION TITLE
;
_publ_section_title_footnote
;
    ENTER FOOTNOTE TO TITLE OF PAPER
;
loop_
_publ_author_name
_publ_author_footnote
_publ_author_address
;
 Takeshi Matsumoto, Daiki Uchijo, Takuji Koike, Ryoya Namiki, Ho-Chol Chang
;
;
 Department of Applied Chemistry, Faculty of Science and Engineering, Chuo University
;
;
 1-13-27 Kasuga, Bunkyo-ku, Tokyo 112-8551, Japan
;
_publ_section_synopsis
;
    ENTER SYNOPSIS
;

#==============================================================================
# TEXT

_publ_section_abstract
;
    ENTER ABSTRACT
;
_publ_section_comment
;
    ENTER TEXT
;
_publ_section_references
;
    ENTER OTHER REFERENCES

    Rigaku (2017). CrystalStructure. Version 4.2.5. 
    Rigaku Corporation, Tokyo, Japan.

    Burla, M. C., Caliandro, R., Camalli, M., Carrozzini, B., 
    Cascarano, G. L., De Caro, L., Giacovazzo, C., Polidori, G. and Spagna R.
    (2005). J. Appl. Cryst. 38, 381-388.
    SIR2004

    Sheldrick, G.M. (1997). SHELXL97. University of Gottingen, Germany.

    Rigaku (1998). REQAB. 
    Rigaku Corporation, Tokyo, Japan.

;
_publ_section_figure_captions
;
    ENTER FIGURE CAPTIONS
;
_publ_section_exptl_prep
;
    ENTER COMPOUND PREPARATION DETAILS
;
_publ_section_exptl_refinement
;
    ENTER SPECIAL DETAILS OF THE REFINEMENT
;

#==============================================================================
data_DBA

#==============================================================================
# CHEMICAL DATA

_chemical_formula_sum                             'C7 H8 N2 O2'
_chemical_formula_moiety                          'C7 H8 N2 O2'
_chemical_formula_weight                           152.15
_chemical_melting_point                            ?

#==============================================================================
# CRYSTAL DATA
_space_group_crystal_system                        monoclinic
_space_group_name_H-M_alt                         'P 1 21/n 1'
_space_group_name_Hall                            '-P 2yn'
_space_group_IT_number                             14
loop_
_space_group_symop_id
_space_group_symop_operation_xyz
1   '+X,+Y,+Z'
2   '1/2-X,1/2+Y,1/2-Z'
3   '-X,-Y,-Z'
4   '-1/2+X,-1/2-Y,-1/2+Z'
#------------------------------------------------------------------------------
_cell_length_a                                     8.646(5)
_cell_length_b                                     11.344(6)
_cell_length_c                                     13.893(8)
_cell_angle_alpha                                  90.0000
_cell_angle_beta                                   99.209(10)
_cell_angle_gamma                                  90.0000
_cell_volume                                       1345.1(13)
_cell_formula_units_Z                              8
_cell_measurement_reflns_used                      3267
_cell_measurement_theta_min                        2.60
_cell_measurement_theta_max                        31.08
_cell_measurement_temperature                      93
#------------------------------------------------------------------------------
_exptl_crystal_description                         prism
_exptl_crystal_colour                              colorless
_exptl_crystal_size_max                            0.170
_exptl_crystal_size_mid                            0.060
_exptl_crystal_size_min                            0.040
_exptl_crystal_density_diffrn                      1.503
_exptl_crystal_density_meas                        ?
_exptl_crystal_density_method                     'not measured'
_exptl_crystal_F_000                               640.00
_exptl_absorpt_coefficient_mu                      0.113
_exptl_absorpt_correction_type                     multi-scan
_exptl_absorpt_process_details                    'REQAB (Rigaku, 1998)'
_exptl_absorpt_correction_T_min                    0.868
_exptl_absorpt_correction_T_max                    0.996

#==============================================================================
# EXPERIMENTAL DATA

_diffrn_ambient_temperature                        93
_diffrn_radiation_type                            'Mo K\a'
_diffrn_radiation_wavelength                       0.71075
_diffrn_measurement_device_type                   'Rigaku Saturn724'
_diffrn_measurement_method                         \w
_diffrn_detector_area_resol_mean                   7.111
_diffrn_reflns_number                              10759
_diffrn_reflns_av_R_equivalents                    0.0481
_diffrn_reflns_theta_max                           27.443
_diffrn_reflns_theta_min                           3.006
_diffrn_reflns_theta_full                          25.242
_diffrn_measured_fraction_theta_max                0.990
_diffrn_measured_fraction_theta_full               0.996
_diffrn_reflns_Laue_measured_fraction_max          0.990
_diffrn_reflns_Laue_measured_fraction_full         0.996
_diffrn_reflns_point_group_measured_fraction_max   0.990
_diffrn_reflns_point_group_measured_fraction_full  0.996
_diffrn_reflns_limit_h_min                        -11
_diffrn_reflns_limit_h_max                         11
_diffrn_reflns_limit_k_min                        -12
_diffrn_reflns_limit_k_max                         14
_diffrn_reflns_limit_l_min                        -16
_diffrn_reflns_limit_l_max                         17
_diffrn_standards_number                           0
_diffrn_standards_interval_count                   .
_diffrn_standards_decay_%                          ?
_reflns_number_total                               3045
_reflns_number_gt                                  1843
_reflns_threshold_expression                       F^2^>2.0\s(F^2^)
_reflns_Friedel_coverage          0.000
_reflns_Friedel_fraction_max      .
_reflns_Friedel_fraction_full     .

#==============================================================================
# REFINEMENT DATA

_refine_special_details
;
    Refinement was performed using all reflections. The weighted 
    R-factor (wR) and goodness of fit (S) are based on F^2^.
    R-factor (gt) are based on F. The threshold expression of
    F^2^ > 2.0 sigma(F^2^) is used only for calculating R-factor (gt).
;
_refine_ls_structure_factor_coef                   Fsqd
_refine_ls_R_factor_all                            0.1039
_refine_ls_R_factor_gt                             0.0627
_refine_ls_wR_factor_ref                           0.1790
_refine_ls_wR_factor_gt                            0.1525
_refine_ls_number_restraints                       0
_refine_ls_hydrogen_treatment                      mixed
_refine_ls_number_reflns                           3045
_refine_ls_number_parameters                       239
_refine_ls_goodness_of_fit_ref                     1.013
_refine_ls_weighting_scheme                        calc
_refine_ls_weighting_details
                   'w = 1/[\s^2^(Fo^2^)+(0.0969P)^2^] where P=(Fo^2^+2Fc^2^)/3'
_atom_sites_solution_hydrogens                     geom
_atom_sites_solution_primary                       direct
_atom_sites_solution_secondary                     difmap
_refine_ls_shift/su_max                            0.000
_refine_diff_density_max                           0.37
_refine_diff_density_min                          -0.33
_refine_ls_extinction_method                       none
_refine_ls_extinction_coef                         ?

loop_
_atom_type_symbol
_atom_type_description
_atom_type_scat_dispersion_real
_atom_type_scat_dispersion_imag
_atom_type_scat_source
  'C' 'C'  0.0033 0.0016 
;
International Tables for Crystallography
(Vol. C, Tables 4.2.6.8 and 6.1.1.4)
;
  'H' 'H'  0.0000 0.0000 
;
International Tables for Crystallography
(Vol. C, Table 6.1.1.4)
;
  'N' 'N'  0.0061 0.0033 
;
International Tables for Crystallography
(Vol. C, Tables 4.2.6.8 and 6.1.1.4)
;
  'O' 'O'  0.0106 0.0060 
;
International Tables for Crystallography
(Vol. C, Tables 4.2.6.8 and 6.1.1.4)
;

#==============================================================================
# ATOMIC COORDINATES AND THERMAL PARAMETERS

loop_
 _atom_site_label
 _atom_site_type_symbol
 _atom_site_fract_x
 _atom_site_fract_y
 _atom_site_fract_z
 _atom_site_U_iso_or_equiv
 _atom_site_adp_type
 _atom_site_occupancy
 _atom_site_site_symmetry_order  
 _atom_site_calc_flag
 _atom_site_refinement_flags_posn
 _atom_site_refinement_flags_adp
 _atom_site_refinement_flags_occupancy
 _atom_site_disorder_assembly
 _atom_site_disorder_group
O1 O 0.8394(2) 0.02951(14) 0.58785(10) 0.0327(5) Uani 1 1 d . . . . .
O2 O 0.65968(19) 0.16204(15) 0.61589(10) 0.0337(5) Uani 1 1 d . . . . .
O3 O 0.7146(2) 0.02400(13) 0.41058(10) 0.0318(5) Uani 1 1 d . . . . .
O4 O 0.85269(18) 0.18286(13) 0.38359(10) 0.0265(4) Uani 1 1 d . . . . .
N1 N 0.7024(2) 0.27740(18) 0.78651(14) 0.0289(5) Uani 1 1 d . . . . .
N2 N 0.8888(2) 0.30786(18) 0.96348(14) 0.0241(4) Uani 1 1 d . . . . .
N3 N 0.8019(2) 0.28526(17) 0.20876(14) 0.0250(5) Uani 1 1 d . . . . .
N4 N 0.6000(2) 0.30817(17) 0.03372(13) 0.0199(4) Uani 1 1 d . . . . .
C1 C 0.8663(2) 0.11447(19) 0.74534(13) 0.0202(5) Uani 1 1 d . . . . .
C2 C 0.8277(2) 0.20285(18) 0.80906(13) 0.0188(5) Uani 1 1 d . . . . .
C3 C 0.9236(2) 0.21408(19) 0.90139(14) 0.0200(5) Uani 1 1 d . . . . .
C4 C 1.0423(2) 0.1350(2) 0.93047(15) 0.0249(5) Uani 1 1 d . . . . .
H12 H 1.1025 0.1419 0.9937 0.030 Uiso 1 1 calc R U . . .
C5 C 1.0757(3) 0.0449(2) 0.86881(15) 0.0284(5) Uani 1 1 d . . . . .
H11 H 1.1563 -0.0104 0.8904 0.034 Uiso 1 1 calc R U . . .
C6 C 0.9910(3) 0.03682(19) 0.77661(15) 0.0242(5) Uani 1 1 d . . . . .
H10 H 1.0171 -0.0221 0.7333 0.029 Uiso 1 1 calc R U . . .
C7 C 0.7787(3) 0.10418(19) 0.64509(14) 0.0219(5) Uani 1 1 d . . . . .
C8 C 0.6474(2) 0.12052(18) 0.25819(13) 0.0188(5) Uani 1 1 d . . . . .
C9 C 0.6784(2) 0.20885(18) 0.19093(13) 0.0178(4) Uani 1 1 d . . . . .
C10 C 0.5761(2) 0.21385(17) 0.10098(13) 0.0178(5) Uani 1 1 d . . . . .
C11 C 0.4564(2) 0.13390(19) 0.07583(14) 0.0225(5) Uani 1 1 d . . . . .
H15 H 0.3926 0.1384 0.0136 0.027 Uiso 1 1 calc R U . . .
C12 C 0.4287(3) 0.0472(2) 0.14082(14) 0.0266(5) Uani 1 1 d . . . . .
H14 H 0.3468 -0.0084 0.1237 0.032 Uiso 1 1 calc R U . . .
C13 C 0.5230(2) 0.04288(18) 0.23156(14) 0.0213(5) Uani 1 1 d . . . . .
H13 H 0.5019 -0.0150 0.2771 0.026 Uiso 1 1 calc R U . . .
C14 C 0.7454(3) 0.11060(18) 0.35724(13) 0.0204(5) Uani 1 1 d . . . . .
H1 H 0.645(4) 0.268(2) 0.721(2) 0.057(9) Uiso 1 1 d . . . . .
H2 H 0.684(3) 0.338(2) 0.827(2) 0.041(8) Uiso 1 1 d . . . . .
H3 H 0.888(3) 0.378(2) 0.9319(16) 0.024(6) Uiso 1 1 d . . . . .
H4 H 0.961(3) 0.310(2) 1.0117(19) 0.030(7) Uiso 1 1 d . . . . .
H5 H 0.854(3) 0.286(2) 0.2709(19) 0.033(7) Uiso 1 1 d . . . . .
H6 H 0.802(3) 0.352(2) 0.1705(19) 0.039(7) Uiso 1 1 d . . . . .
H7 H 0.603(3) 0.382(2) 0.0654(17) 0.037(7) Uiso 1 1 d . . . . .
H8 H 0.706(3) 0.297(2) 0.0083(15) 0.036(7) Uiso 1 1 d . . . . .
H9 H 0.523(3) 0.310(2) -0.0153(19) 0.031(7) Uiso 1 1 d . . . . .
H16 H 0.770(4) 0.029(4) 0.508(2) 0.090(13) Uiso 1 1 d . . . . .

loop_
 _atom_site_aniso_label
 _atom_site_aniso_U_11
 _atom_site_aniso_U_22
 _atom_site_aniso_U_33
 _atom_site_aniso_U_23
 _atom_site_aniso_U_13
 _atom_site_aniso_U_12
O1 0.0488(12) 0.0295(9) 0.0173(8) -0.0025(7) -0.0023(7) 0.0053(8)
O2 0.0266(9) 0.0498(11) 0.0212(8) -0.0003(7) -0.0069(6) 0.0009(8)
O3 0.0498(11) 0.0255(9) 0.0159(8) 0.0034(6) -0.0075(7) -0.0049(8)
O4 0.0245(9) 0.0320(9) 0.0194(8) 0.0002(6) -0.0072(6) -0.0011(7)
N1 0.0260(11) 0.0340(12) 0.0233(10) -0.0039(9) -0.0060(8) 0.0082(9)
N2 0.0232(11) 0.0276(11) 0.0198(10) -0.0031(9) -0.0020(8) 0.0021(8)
N3 0.0244(10) 0.0266(11) 0.0205(10) 0.0036(8) -0.0069(7) -0.0063(8)
N4 0.0186(10) 0.0236(10) 0.0156(9) 0.0027(8) -0.0034(7) 0.0011(8)
C1 0.0204(11) 0.0244(11) 0.0154(10) 0.0028(8) 0.0012(8) -0.0052(8)
C2 0.0179(11) 0.0222(10) 0.0157(10) 0.0029(8) 0.0008(7) -0.0014(8)
C3 0.0170(11) 0.0252(11) 0.0173(10) -0.0017(9) 0.0011(8) -0.0021(8)
C4 0.0195(11) 0.0344(13) 0.0186(10) -0.0002(9) -0.0032(8) 0.0001(10)
C5 0.0239(12) 0.0343(13) 0.0256(11) 0.0022(10) -0.0005(9) 0.0078(10)
C6 0.0238(11) 0.0256(11) 0.0232(11) -0.0012(9) 0.0038(8) 0.0007(9)
C7 0.0226(11) 0.0242(11) 0.0181(10) 0.0030(9) 0.0010(8) -0.0052(9)
C8 0.0196(11) 0.0191(10) 0.0168(10) -0.0008(8) -0.0001(8) 0.0050(8)
C9 0.0165(10) 0.0199(10) 0.0162(10) -0.0027(8) 0.0004(7) 0.0037(8)
C10 0.0183(11) 0.0193(10) 0.0147(10) 0.0010(8) -0.0006(7) 0.0033(8)
C11 0.0199(11) 0.0297(12) 0.0158(10) 0.0003(9) -0.0039(8) -0.0002(9)
C12 0.0218(12) 0.0304(12) 0.0259(11) 0.0009(10) -0.0018(8) -0.0060(9)
C13 0.0228(11) 0.0219(11) 0.0189(10) 0.0052(8) 0.0020(8) 0.0026(9)
C14 0.0274(12) 0.0185(10) 0.0150(10) -0.0005(8) 0.0029(8) 0.0072(9)

#==============================================================================
_computing_data_collection
                                             'CrystalClear (Rigaku Inc., 2008)'
_computing_cell_refinement                         CrystalClear
_computing_data_reduction                          CrystalClear
_computing_structure_solution
                                                'SIR2004 (Burla, et al., 2005)'
_computing_structure_refinement                   'SHELXL97 (Sheldrick, 2008)'
_computing_publication_material
                                        'CrystalStructure 4.2.5 (Rigaku, 2017)'
_computing_molecular_graphics                     'CrystalStructure 4.2.5'

#==============================================================================
# MOLECULAR GEOMETRY

_geom_special_details
;
 All esds (except the esd in the dihedral angle between two l.s. planes)
 are estimated using the full covariance matrix.  The cell esds are taken
 into account individually in the estimation of esds in distances, angles
 and torsion angles; correlations between esds in cell parameters are only
 used when they are defined by crystal symmetry.  An approximate (isotropic)
 treatment of cell esds is used for estimating esds involving l.s. planes.
;

loop_
 _geom_bond_atom_site_label_1
 _geom_bond_atom_site_label_2
 _geom_bond_distance
 _geom_bond_site_symmetry_2
 _geom_bond_publ_flag
O1 C7 1.326(3) . ?
O1 H16 1.18(3) . ?
O2 C7 1.233(3) . ?
O3 C14 1.284(2) . ?
O3 H16 1.36(3) . ?
O4 C14 1.248(3) . ?
N1 C2 1.371(3) . ?
N1 H1 0.97(3) . ?
N1 H2 0.93(3) . ?
N2 C3 1.432(3) . ?
N2 H3 0.90(2) . ?
N2 H4 0.84(3) . ?
N3 C9 1.367(3) . ?
N3 H5 0.91(3) . ?
N3 H6 0.92(3) . ?
N4 C10 1.457(3) . ?
N4 H7 0.95(3) . ?
N4 H8 1.04(3) . ?
N4 H9 0.87(3) . ?
C1 C6 1.406(3) . ?
C1 C2 1.413(3) . ?
C1 C7 1.480(3) . ?
C2 C3 1.418(3) . ?
C3 C4 1.374(3) . ?
C4 C5 1.394(3) . ?
C4 H12 0.9500 . ?
C5 C6 1.373(3) . ?
C5 H11 0.9500 . ?
C6 H10 0.9500 . ?
C8 C13 1.394(3) . ?
C8 C9 1.424(3) . ?
C8 C14 1.500(3) . ?
C9 C10 1.412(3) . ?
C10 C11 1.379(3) . ?
C11 C12 1.382(3) . ?
C11 H15 0.9500 . ?
C12 C13 1.388(3) . ?
C12 H14 0.9500 . ?
C13 H13 0.9500 . ?

loop_
 _geom_angle_atom_site_label_1
 _geom_angle_atom_site_label_2
 _geom_angle_atom_site_label_3
 _geom_angle
 _geom_angle_site_symmetry_1
 _geom_angle_site_symmetry_3
 _geom_angle_publ_flag
C7 O1 H16 112.1(18) . . ?
C14 O3 H16 117.8(17) . . ?
C2 N1 H1 114.5(18) . . ?
C2 N1 H2 122.0(17) . . ?
H1 N1 H2 123(2) . . ?
C3 N2 H3 110.1(14) . . ?
C3 N2 H4 107.6(17) . . ?
H3 N2 H4 108(2) . . ?
C9 N3 H5 115.6(16) . . ?
C9 N3 H6 118.9(16) . . ?
H5 N3 H6 120(2) . . ?
C10 N4 H7 110.5(15) . . ?
C10 N4 H8 110.7(14) . . ?
H7 N4 H8 107(2) . . ?
C10 N4 H9 110.4(16) . . ?
H7 N4 H9 108(2) . . ?
H8 N4 H9 110(2) . . ?
C6 C1 C2 119.84(18) . . ?
C6 C1 C7 119.56(19) . . ?
C2 C1 C7 120.59(19) . . ?
N1 C2 C1 123.53(18) . . ?
N1 C2 C3 118.58(19) . . ?
C1 C2 C3 117.89(19) . . ?
C4 C3 C2 120.59(18) . . ?
C4 C3 N2 121.80(18) . . ?
C2 C3 N2 117.58(18) . . ?
C3 C4 C5 121.12(18) . . ?
C3 C4 H12 119.4 . . ?
C5 C4 H12 119.4 . . ?
C6 C5 C4 119.4(2) . . ?
C6 C5 H11 120.3 . . ?
C4 C5 H11 120.3 . . ?
C5 C6 C1 121.0(2) . . ?
C5 C6 H10 119.5 . . ?
C1 C6 H10 119.5 . . ?
O2 C7 O1 122.14(18) . . ?
O2 C7 C1 122.84(19) . . ?
O1 C7 C1 115.01(19) . . ?
C13 C8 C9 119.24(18) . . ?
C13 C8 C14 119.65(18) . . ?
C9 C8 C14 121.10(18) . . ?
N3 C9 C10 119.69(18) . . ?
N3 C9 C8 123.41(18) . . ?
C10 C9 C8 116.89(18) . . ?
C11 C10 C9 122.44(18) . . ?
C11 C10 N4 119.88(17) . . ?
C9 C10 N4 117.68(18) . . ?
C10 C11 C12 120.27(18) . . ?
C10 C11 H15 119.9 . . ?
C12 C11 H15 119.9 . . ?
C11 C12 C13 118.7(2) . . ?
C11 C12 H14 120.6 . . ?
C13 C12 H14 120.6 . . ?
C12 C13 C8 122.33(19) . . ?
C12 C13 H13 118.8 . . ?
C8 C13 H13 118.8 . . ?
O4 C14 O3 123.14(18) . . ?
O4 C14 C8 120.26(18) . . ?
O3 C14 C8 116.59(19) . . ?

loop_
 _geom_torsion_atom_site_label_1
 _geom_torsion_atom_site_label_2
 _geom_torsion_atom_site_label_3
 _geom_torsion_atom_site_label_4
 _geom_torsion
 _geom_torsion_site_symmetry_1
 _geom_torsion_site_symmetry_2
 _geom_torsion_site_symmetry_3
 _geom_torsion_site_symmetry_4
 _geom_torsion_publ_flag
C6 C1 C2 N1 -176.0(2) . . . . ?
C7 C1 C2 N1 5.2(3) . . . . ?
C6 C1 C2 C3 3.7(3) . . . . ?
C7 C1 C2 C3 -175.14(18) . . . . ?
N1 C2 C3 C4 174.4(2) . . . . ?
C1 C2 C3 C4 -5.2(3) . . . . ?
N1 C2 C3 N2 -3.6(3) . . . . ?
C1 C2 C3 N2 176.71(19) . . . . ?
C2 C3 C4 C5 2.7(3) . . . . ?
N2 C3 C4 C5 -179.4(2) . . . . ?
C3 C4 C5 C6 1.6(3) . . . . ?
C4 C5 C6 C1 -3.2(3) . . . . ?
C2 C1 C6 C5 0.5(3) . . . . ?
C7 C1 C6 C5 179.3(2) . . . . ?
C6 C1 C7 O2 173.2(2) . . . . ?
C2 C1 C7 O2 -7.9(3) . . . . ?
C6 C1 C7 O1 -8.0(3) . . . . ?
C2 C1 C7 O1 170.80(19) . . . . ?
C13 C8 C9 N3 -176.89(19) . . . . ?
C14 C8 C9 N3 3.7(3) . . . . ?
C13 C8 C9 C10 1.7(3) . . . . ?
C14 C8 C9 C10 -177.72(18) . . . . ?
N3 C9 C10 C11 175.2(2) . . . . ?
C8 C9 C10 C11 -3.4(3) . . . . ?
N3 C9 C10 N4 -5.1(3) . . . . ?
C8 C9 C10 N4 176.27(18) . . . . ?
C9 C10 C11 C12 2.4(3) . . . . ?
N4 C10 C11 C12 -177.3(2) . . . . ?
C10 C11 C12 C13 0.4(3) . . . . ?
C11 C12 C13 C8 -2.1(3) . . . . ?
C9 C8 C13 C12 1.0(3) . . . . ?
C14 C8 C13 C12 -179.60(19) . . . . ?
C13 C8 C14 O4 -176.8(2) . . . . ?
C9 C8 C14 O4 2.6(3) . . . . ?
C13 C8 C14 O3 4.6(3) . . . . ?
C9 C8 C14 O3 -176.00(19) . . . . ?

#==============================================================================
loop_
_geom_hbond_atom_site_label_D
_geom_hbond_atom_site_label_H
_geom_hbond_atom_site_label_A
_geom_hbond_site_symmetry_D
_geom_hbond_site_symmetry_H
_geom_hbond_site_symmetry_A
_geom_hbond_distance_DA
_geom_hbond_distance_DH
_geom_hbond_distance_HA
_geom_hbond_angle_DHA
_geom_hbond_publ_flag
N1 H1 O2 . . . 2.681(3) 0.97(3) 1.91(3) 134(2) no
N1 H2 N2 . . . 2.738(3) 0.93(3) 2.40(3) 101.3(19) no
N2 H3 N1 . . . 2.738(3) 0.90(2) 2.63(2) 87.2(15) no
N2 H4 O2 . . 4_666 2.915(3) 0.84(3) 2.08(3) 169(3) no
N3 H5 O4 . . . 2.665(3) 0.91(2) 1.96(3) 134(2) no
N3 H6 N4 . . . 2.770(3) 0.92(3) 2.41(2) 102.9(18) no
N4 H7 O3 . . 2_655 2.961(3) 0.95(3) 2.24(3) 133(2) no
N4 H8 N2 . . 1_554 2.823(3) 1.04(3) 1.79(3) 169(2) no
N4 H9 O4 . . 4_565 2.739(2) 0.87(3) 1.87(3) 178(3) no

#==============================================================================
# Additional structures and associated data_? identifiers
# should be added at this point if there is more than one 
# structure analysis in the CIF.

_shelxl_version_number 2013-4

_shelx_res_file
;
TITL uchijyo_20161224_Fe_opda_CO2_a
CELL  0.71075 8.64600 11.34400 13.89320 90.00000 99.20910 90.00000
ZERR  8 0.00510 0.00630 0.00750 0.00000 0.01010 0.00000
LATT 1
SYMM .50-X, .50+Y, .50-Z
SFAC C H N O
UNIT 56 64 16 16
L.S. 20
FMAP 2
PLAN 25
WPDB -2
HTAB
BOND $H
CONF
LIST 4
TEMP -179.8
ACTA
SIZE 0.170 0.060 0.040
WGHT    0.096900
FVAR       0.76567
O1    4    0.839370    0.029508    0.587852    11.00000    0.04879    0.02950 =
         0.01731   -0.00253   -0.00230    0.00527
O2    4    0.659679    0.162039    0.615890    11.00000    0.02659    0.04984 =
         0.02117   -0.00035   -0.00689    0.00088
O3    4    0.714562    0.024004    0.410577    11.00000    0.04984    0.02549 =
         0.01585    0.00339   -0.00747   -0.00490
O4    4    0.852688    0.182860    0.383585    11.00000    0.02450    0.03202 =
         0.01937    0.00018   -0.00719   -0.00107
N1    3    0.702351    0.277398    0.786507    11.00000    0.02603    0.03404 =
         0.02333   -0.00386   -0.00603    0.00817
N2    3    0.888845    0.307864    0.963478    11.00000    0.02315    0.02758 =
         0.01980   -0.00310   -0.00201    0.00212
N3    3    0.801877    0.285265    0.208763    11.00000    0.02442    0.02660 =
         0.02048    0.00362   -0.00694   -0.00626
N4    3    0.599975    0.308169    0.033722    11.00000    0.01862    0.02360 =
         0.01560    0.00267   -0.00338    0.00106
C1    1    0.866346    0.114467    0.745336    11.00000    0.02036    0.02439 =
         0.01540    0.00285    0.00117   -0.00521
C2    1    0.827659    0.202854    0.809064    11.00000    0.01788    0.02217 =
         0.01567    0.00290    0.00081   -0.00140
C3    1    0.923636    0.214083    0.901387    11.00000    0.01700    0.02516 =
         0.01734   -0.00169    0.00108   -0.00212
C4    1    1.042254    0.135025    0.930470    11.00000    0.01952    0.03444 =
         0.01857   -0.00024   -0.00322    0.00007
AFIX  43
H12   2    1.102518    0.141903    0.993688    11.00000   -1.20000
AFIX   0
C5    1    1.075693    0.044897    0.868809    11.00000    0.02388    0.03430 =
         0.02557    0.00218   -0.00047    0.00776
AFIX  43
H11   2    1.156298   -0.010429    0.890369    11.00000   -1.20000
AFIX   0
C6    1    0.991044    0.036822    0.776614    11.00000    0.02381    0.02555 =
         0.02324   -0.00118    0.00381    0.00071
AFIX  43
H10   2    1.017097   -0.022083    0.733316    11.00000   -1.20000
AFIX   0
C7    1    0.778716    0.104181    0.645092    11.00000    0.02262    0.02421 =
         0.01806    0.00304    0.00103   -0.00518
C8    1    0.647408    0.120520    0.258192    11.00000    0.01959    0.01914 =
         0.01680   -0.00075   -0.00014    0.00495
C9    1    0.678372    0.208846    0.190932    11.00000    0.01651    0.01991 =
         0.01624   -0.00272    0.00044    0.00374
C10   1    0.576121    0.213850    0.100983    11.00000    0.01831    0.01935 =
         0.01472    0.00096   -0.00064    0.00333
C11   1    0.456388    0.133897    0.075828    11.00000    0.01986    0.02973 =
         0.01576    0.00027   -0.00389   -0.00023
AFIX  43
H15   2    0.392626    0.138439    0.013551    11.00000   -1.20000
AFIX   0
C12   1    0.428747    0.047192    0.140819    11.00000    0.02179    0.03042 =
         0.02587    0.00093   -0.00184   -0.00601
AFIX  43
H14   2    0.346799   -0.008419    0.123729    11.00000   -1.20000
AFIX   0
C13   1    0.522987    0.042878    0.231563    11.00000    0.02280    0.02188 =
         0.01887    0.00521    0.00204    0.00261
AFIX  43
H13   2    0.501929   -0.015046    0.277126    11.00000   -1.20000
AFIX   0
C14   1    0.745431    0.110603    0.357240    11.00000    0.02740    0.01846 =
         0.01504   -0.00047    0.00286    0.00717
H1    2    0.644640    0.267692    0.721323    11.00000    0.05716
H2    2    0.683678    0.338471    0.827393    11.00000    0.04108
H3    2    0.888089    0.377609    0.931853    11.00000    0.02440
H4    2    0.961201    0.310183    1.011714    11.00000    0.03004
H5    2    0.853877    0.285929    0.270897    11.00000    0.03334
H6    2    0.801505    0.351539    0.170460    11.00000    0.03867
H7    2    0.603471    0.382096    0.065365    11.00000    0.03653
H8    2    0.706364    0.297285    0.008297    11.00000    0.03635
H9    2    0.522709    0.310113   -0.015304    11.00000    0.03126
H16   2    0.769744    0.029402    0.507535    11.00000    0.09049
HKLF 4

REM  uchijyo_20161224_Fe_opda_CO2_a
REM R1 =  0.0627 for    1843 Fo > 4sig(Fo)  and  0.1039 for all    3045 data
REM    239 parameters refined using      0 restraints

END

WGHT      0.0962      0.0000

REM Instructions for potential hydrogen bonds
HTAB N1 O2
EQIV $1 -x+3/2, y+1/2, -z+3/2
HTAB N1 O1_$1
HTAB N2 O1_$1
EQIV $2 x+1/2, -y+1/2, z+1/2
HTAB N2 O2_$2
HTAB N3 O4
EQIV $3 -x+3/2, y+1/2, -z+1/2
HTAB N3 O3_$3
EQIV $4 x-1/2, -y+1/2, z-1/2
HTAB N4 O1_$4
HTAB N4 O3_$3
EQIV $5 x, y, z-1
HTAB N4 N2_$5
HTAB N4 O4_$4
HTAB O1 O3
HTAB O1 O4
HTAB O3 O1
HTAB O3 O2

REM Highest difference peak  0.372,  deepest hole -0.327,  1-sigma level  0.075
Q1    1   0.7432  0.0160  0.5924  11.00000  0.05    0.37
Q2    1   0.6234  0.0278  0.4137  11.00000  0.05    0.33
Q3    1   0.8742  0.2042  0.8613  11.00000  0.05    0.23
Q4    1   0.8035  0.3390  0.3224  11.00000  0.05    0.23
Q5    1   0.6170  0.2124  0.1473  11.00000  0.05    0.23
Q6    1   0.2833  0.0207  0.1189  11.00000  0.05    0.22
Q7    1   0.6948  0.1161  0.2994  11.00000  0.05    0.22
Q8    1   0.8270  0.1203  0.7063  11.00000  0.05    0.22
Q9    1   1.1055  0.0266  0.8732  11.00000  0.05    0.22
Q10   1   0.6804  0.2151  0.5019  11.00000  0.05    0.22
Q11   1   1.0290 -0.0664  0.8158  11.00000  0.05    0.21
Q12   1   0.3491  0.2867  0.0033  11.00000  0.05    0.21
Q13   1   1.0505  0.1573  1.0422  11.00000  0.05    0.20
Q14   1   0.9760  0.0018  0.6199  11.00000  0.05    0.20
Q15   1   0.6389  0.0053  0.5470  11.00000  0.05    0.20
Q16   1   0.9949 -0.1033  0.6407  11.00000  0.05    0.20
Q17   1   1.0178 -0.0430  0.6849  11.00000  0.05    0.19
Q18   1   0.4345  0.2829 -0.0219  11.00000  0.05    0.19
Q19   1   1.0992 -0.1061  0.7727  11.00000  0.05    0.19
Q20   1   0.4701 -0.0816  0.1851  11.00000  0.05    0.19
Q21   1   0.5310 -0.0078  0.3946  11.00000  0.05    0.19
Q22   1   1.1812  0.0376  0.7818  11.00000  0.05    0.18
Q23   1   0.4658  0.0395  0.1839  11.00000  0.05    0.18
Q24   1   0.7067  0.3369  0.6688  11.00000  0.05    0.18
Q25   1   1.0829 -0.0420  0.8031  11.00000  0.05    0.18
;

_shelx_res_checksum   87884

_shelx_hkl_file
;
   0   0   3    9.37    4.99
   0   0  -3    0.61    3.09
   0   0  -3    5.50    3.03
   0   0   3   -0.20    1.34
   0   0   4 1273.30   17.65
   0   0  -4 1248.88   17.59
   0   0  -4 1236.38   16.11
   0   0   4 1287.31   16.58
   0   0   5    1.11    3.44
   0   0  -5    3.05    3.76
   0   0  -5   -1.03    1.72
   0   0   5    0.40    1.36
   0   0  -6 4059.96   66.89
   0   0  -6 3912.54   63.39
   0   0   7   -0.15    3.80
   0   0  -7   -1.59    3.01
   0   0  -7   -0.10    1.36
   0   0   7    0.07    1.60
   0   0   8  701.93   11.80
   0   0  -8  671.12   10.31
   0   0  -8  657.62    9.12
   0   0   8  714.85    9.00
   0   0   9   -3.21    3.55
   0   0  -9    1.78    2.75
   0   0   9    0.78    1.40
   0   0  10  266.02   12.86
   0   0 -10  270.23   11.42
   0   0  10  282.96   10.86
   0   0  11    1.51    3.69
   0   0 -11    0.25    1.30
   0   0  11    4.12    1.86
   0   0  12   56.43   10.49
   0   0 -12   45.10    3.68
   0   0  13    6.77    5.73
   0   0  14    7.74    4.09
   0   0  15   -1.61    3.74
   0   1  -2    9.19    5.35
   0   1   2    9.85    8.63
   0   1   2    3.06    1.58
   0  -1   2    6.62    1.49
   0  -1  -2   10.60    5.50
   0  -1   2    1.94    1.30
   0  -1   2    9.12    4.10
   0   1   3   71.50    7.17
   0   1  -3   76.40    5.90
   0   1  -3   70.04    5.82
   0  -1   3   62.80    2.77
   0  -1  -3   72.57    7.12
   0  -1   3   69.87    3.85
   0   1   4   -0.77    4.13
   0   1  -4    2.75    2.16
   0   1  -4    3.29    4.53
   0  -1   4   -1.75    2.32
   0  -1  -4    6.98    5.43
   0  -1   4    1.71    2.55
   0   1  -5  921.47   13.58
   0   1   5  900.82   14.44
   0  -1   5  799.99   11.33
   0   1   6   -1.16    4.68
   0   1  -6    2.12    3.26
   0   1  -6   -0.46    2.70
   0  -1   6    4.72    4.67
   0  -1  -6    1.72    3.53
   0  -1   6    0.17    2.61
   0   1   7   -2.58    4.41
   0   1  -7    9.89    4.85
   0   1  -7    0.88    2.35
   0  -1   7    3.11    4.18
   0  -1  -7   -4.00    3.32
   0  -1   7    2.10    3.03
   0   1  -8    0.59    2.38
   0   1   8    9.45    6.04
   0   1  -8    6.18    3.85
   0  -1   8    2.58    3.30
   0  -1   8    7.14    3.35
   0   1  -9   18.66    3.12
   0   1   9   28.73    7.04
   0   1  -9   17.45    5.81
   0  -1   9   15.16    4.77
   0  -1   9   15.77    3.38
   0   1 -10   -0.23    1.89
   0   1  10    4.39    5.51
   0   1 -10    2.12    3.07
   0  -1  10   10.51    4.20
   0  -1  10    3.35    2.28
   0   1  11  100.95    8.35
   0   1 -11   83.38    6.46
   0  -1  11   85.80   13.44
   0  -1  11   82.96    4.31
   0   1  12   16.88    6.77
   0   1 -12   16.04    6.33
   0  -1  12   17.19    5.50
   0   1 -13    4.52    2.06
   0   1  13    7.00    5.55
   0  -1  13   12.68    6.12
   0   1  14    0.80    4.60
   0  -1  14    9.80    5.73
   0   1  15   79.37    7.73
   0   1  16    8.33    6.03
   0   2   0 1436.77   21.52
   0   2   0 1430.06   20.78
   0  -2   0 1416.97   19.49
   0  -2   0 1476.89   20.59
   0   2  -1   17.90    5.79
   0   2   1   16.35    8.69
   0   2  -1    4.72    4.29
   0   2   1    3.56    4.03
   0  -2   1   10.68    3.39
   0  -2  -1    8.45    4.43
   0  -2   1    5.21    5.15
   0  -2  -1   10.13    4.29
   0   2  -2   62.92    2.83
   0   2   2   42.16    5.89
   0   2   2   64.38    4.20
   0   2  -2   64.51    7.78
   0  -2  -2   61.18   16.63
   0  -2  -2   59.61    3.89
   0  -2   2   59.48    2.92
   0  -2   2   55.69    5.18
   0   2   3    3.06    7.93
   0   2  -3   10.01    7.25
   0   2   3    4.19    2.57
   0  -2  -3    2.58    4.37
   0  -2  -3   10.39    4.59
   0  -2   3    3.57    3.69
   0   2  -4  672.60   11.00
   0   2   4  698.56   13.81
   0   2   4  675.50    9.47
   0  -2   4  673.05    8.78
   0  -2  -4  672.37   11.41
   0  -2   4  657.93   11.82
   0   2   5    8.28    5.94
   0   2  -5   -4.48    3.96
   0  -2   5   -1.17    1.25
   0  -2  -5    4.29    4.11
   0  -2   5    0.31    1.20
   0  -2   5    4.02    3.93
   0   2   6  746.75   16.65
   0   2  -6  741.49   15.36
   0  -2   6  768.59   13.42
   0  -2  -6  732.72   15.01
   0  -2   6  766.52   14.84
   0  -2   6  694.95   13.85
   0   2  -7    8.11    4.58
   0   2   7    2.32    5.54
   0  -2   7    5.74    2.69
   0  -2   7    6.99    3.99
   0   2  -8  374.60   10.02
   0   2   8  389.96   11.81
   0  -2   8  347.78    8.23
   0  -2   8  319.34    8.27
   0   2   9    2.56    5.51
   0   2  -9    4.62    3.00
   0  -2   9    0.23    1.42
   0  -2   9    4.53    2.54
   0  -2   9    3.27    2.68
   0   2  10  508.75   21.38
   0  -2  10  474.93   18.52
   0  -2  10  469.61   19.06
   0  -2  10  413.36   16.26
   0   2  11   13.77    7.13
   0   2 -11   13.59    5.37
   0  -2  11    3.38    2.98
   0  -2  11    7.94    2.52
   0  -2  11   10.47    3.30
   0   2 -12  592.66    9.60
   0   2  12  607.71   13.23
   0  -2  12  565.32    8.16
   0   2 -13    3.01    3.29
   0   2  13   -0.80    4.99
   0  -2  13    5.35    3.51
   0   2  14  281.88   12.75
   0   2  15    2.72    5.10
   0   2  16    4.36    4.71
   0   3   0    1.44    4.75
   0   3   0   -2.67    5.32
   0  -3   0    1.58    3.03
   0  -3   0    1.32    4.39
   0   3  -1  347.60    8.23
   0   3   1  364.08   10.08
   0   3   1  350.93    8.58
   0   3  -1  357.47   10.12
   0  -3   1  338.02    6.19
   0  -3  -1  323.91    6.49
   0  -3  -1  344.82    7.85
   0  -3   1  340.82    7.81
   0   3  -2   52.22    4.20
   0   3   2   77.80   23.75
   0   3   2   73.55    6.23
   0   3  -2   70.04    8.75
   0  -3   2   59.80    3.80
   0  -3  -2   63.49   11.64
   0  -3  -2   56.71    5.03
   0  -3   2   62.79    6.48
   0   3  -3  580.18    7.90
   0   3   3  584.52   21.83
   0   3   3  590.33   13.12
   0   3  -3  624.90   13.27
   0  -3  -3  581.72   11.97
   0  -3   3  597.24    7.91
   0  -3  -3  581.05    9.47
   0  -3   3  599.35   11.54
   0   3   4    8.40    6.41
   0   3  -4   10.06    8.04
   0   3   4    6.87    2.79
   0  -3  -4    8.02    6.79
   0  -3   4   15.31    6.67
   0  -3  -4    5.40    3.32
   0   3   5 1136.00   23.34
   0   3  -5 1090.25   20.93
   0   3   5 1138.74   19.83
   0  -3  -5 1211.30   22.75
   0  -3   5 1099.65   20.80
   0  -3  -5 1045.54   17.75
   0   3   6   23.53    6.68
   0   3  -6   31.97    6.60
   0  -3   6   32.32    5.49
   0  -3  -6   17.72    4.15
   0   3  -7 1758.29   22.42
   0  -3   7 1704.73   20.70
   0   3   8   -6.14    6.87
   0   3  -8   -0.65    4.14
   0  -3   8   -0.23    0.90
   0  -3   8    0.40    0.85
   0   3   9  383.14   14.61
   0   3  -9  371.23   12.12
   0  -3   9  382.42    9.53
   0  -3   9  377.43    9.40
   0   3  10   -4.18    6.64
   0   3 -10   -0.39    4.07
   0  -3  10   -0.13    0.83
   0  -3  10    1.25    1.82
   0   3 -11 2806.59   29.54
   0   3  11 2819.28   33.24
   0  -3  11 2771.54   21.76
   0   3 -12    4.30    3.51
   0   3  12   -1.66    6.09
   0  -3  12    0.63    1.17
   0   3  13  139.44   12.48
   0   3 -13  123.08    8.21
   0   3  14   17.38    7.63
   0   3  15    6.55    5.09
   0   3  16    0.26    5.61
   0   3  17   48.18   11.16
   0   4   0  538.98   10.91
   0   4   0  529.30   11.68
   0  -4   0  500.28    9.52
   0  -4   0  484.29    9.30
   0   4  -1    8.98    5.08
   0   4   1    2.15    5.90
   0   4  -1    5.23    6.14
   0   4   1   -1.35    5.34
   0  -4   1    1.18    1.96
   0  -4  -1   -3.55    4.58
   0  -4   1    9.11    6.93
   0  -4  -1    0.44    3.96
   0   4  -2  157.31    5.83
   0   4   2  167.88    9.83
   0   4   2  139.85    6.56
   0   4  -2  156.39   10.33
   0  -4   2  148.49    4.86
   0  -4  -2  154.98    8.22
   0  -4   2  153.88    8.65
   0  -4  -2  149.83    6.97
   0   4  -3   60.96    3.79
   0   4   3   73.65   11.21
   0   4   3   71.14   10.41
   0   4  -3   62.65   10.30
   0  -4  -3   69.61    7.00
   0  -4   3   60.95    5.77
   0  -4  -3   63.00    5.14
   0  -4   3   67.51    5.95
   0   4  -4    5.36    1.43
   0   4   4   -3.43    7.44
   0   4  -4    8.88    6.39
   0   4   4    3.29    2.81
   0  -4   4    3.40    1.75
   0  -4   4    4.20    4.32
   0  -4  -4    4.80    4.18
   0   4   5    0.37    8.15
   0   4   5    1.28    2.08
   0   4  -5    9.66    7.59
   0  -4  -5    4.21    4.38
   0   4   6   23.06    8.49
   0   4   6   23.45    6.19
   0   4  -6   32.37    8.03
   0  -4  -6   35.42    3.83
   0   4   7   16.63    8.21
   0   4  -7   27.44    6.18
   0  -4  -7   30.37    2.71
   0   4   8  216.48   15.37
   0   4  -8  205.48   10.12
   0   4   9   -6.98    7.59
   0   4  -9    6.90    5.61
   0   4  10 1377.21   36.34
   0   4 -10 1416.35   34.89
   0   4  11    8.78    6.80
   0   4 -11    5.98    4.03
   0   4  12   93.01   12.47
   0   4 -12   82.06    7.51
   0   4  13    7.38    9.94
   0   4 -13    8.36    7.98
   0   4  14    7.55    9.22
   0   4 -14    2.37    3.29
   0   4  15   11.81    8.42
   0   4  16  293.92   14.76
   0   4  17    0.86    7.30
   0   5   0    6.50    6.07
   0   5   0   11.77    5.91
   0  -5   0   -4.39    4.86
   0  -5   0   -0.60    4.11
   0   5  -1 1013.50   18.99
   0   5   1 1036.77   21.10
   0   5   1  986.21   19.71
   0   5  -1 1000.68   20.25
   0  -5  -1  994.97   18.89
   0  -5   1 1000.45   18.71
   0  -5  -1 1048.48   19.62
   0   5  -2    0.83    2.56
   0   5   2   -0.17    6.13
   0   5   2    1.87    4.19
   0   5  -2    0.15    7.28
   0  -5   2    3.39    4.10
   0  -5  -2   -2.98    3.98
   0  -5  -2    0.41    3.63
   0   5  -3 1567.14   26.61
   0   5   3 1765.29   33.25
   0   5   3 1725.02   30.40
   0  -5   3 1744.34   29.41
   0  -5  -3 1743.96   30.25
   0   5  -4    0.83    1.36
   0   5   4    6.21    7.01
   0   5  -4   -1.33    6.24
   0   5   4    4.86    4.19
   0  -5   4    3.80    2.14
   0  -5  -4    3.86    3.73
   0   5   5   20.83    8.47
   0   5   5   31.40    4.41
   0   5  -5   35.39    7.51
   0  -5  -5   39.32    4.26
   0   5   6   23.66   12.26
   0   5   6    8.29    4.01
   0   5  -6    9.29    5.95
   0   5   7  269.63   16.84
   0   5   7  250.62    8.68
   0   5  -7  261.24   13.13
   0  -5  -7  250.70    7.46
   0   5   8   18.34    9.55
   0   5  -8   19.05    6.97
   0  -5  -8   22.40    2.35
   0  -5  -8   17.40    2.99
   0   5   9   23.99   12.69
   0   5  -9   19.49    9.40
   0   5  10   10.58    8.78
   0   5 -10   10.52    5.83
   0   5  11    0.83    8.21
   0   5 -11   -0.81    4.74
   0   5  12   19.90   10.92
   0   5 -12   19.83    7.98
   0   5  13   58.08   15.50
   0   5 -13   48.82    9.04
   0   5  14    9.45   11.43
   0   5 -14    6.44    5.75
   0   5  15   20.86   11.83
   0   5  16   10.26   11.82
   0   6   0 1123.47   16.30
   0   6   0 1202.48   18.97
   0  -6   0 1116.96   15.42
   0   6   1   11.73    6.83
   0   6  -1    7.59    5.84
   0   6  -1    4.52    7.58
   0   6   1    9.23    5.66
   0  -6   1   15.77    5.20
   0   6  -2 1081.95   13.83
   0   6   2 1141.27   18.66
   0   6  -2 1093.86   18.30
   0   6   2 1080.80   16.79
   0  -6   2 1066.83   13.79
   0   6  -3    9.27    3.98
   0   6   3   19.23    8.21
   0   6  -3   17.38   10.15
   0   6   3    8.46    5.17
   0  -6   3   14.86    3.12
   0  -6  -3   11.02    4.24
   0   6  -4  190.06    5.19
   0   6   4  200.32   12.84
   0   6  -4  188.46   10.91
   0   6   4  178.54    7.75
   0  -6   4  178.84    5.55
   0  -6  -4  180.78    6.92
   0   6   5   11.06    7.77
   0   6  -5   11.82    8.75
   0   6   5   10.90    4.60
   0  -6   5    6.15    1.54
   0  -6  -5    5.47    2.64
   0   6   6  217.52   13.09
   0   6   6  186.25   13.65
   0   6  -6  191.17   10.43
   0  -6  -6  179.18    6.68
   0   6   7   32.45   12.92
   0   6   7   17.34    5.08
   0   6  -7   25.68   10.23
   0  -6  -7   16.58    3.13
   0   6   8    1.10    9.43
   0   6   8   -1.50    1.61
   0   6  -8    4.08    7.80
   0  -6  -8    0.92    1.54
   0   6   9   23.35    9.01
   0   6  -9   30.36   12.12
   0   6  10  126.24   15.17
   0   6 -10  126.37   11.63
   0   6  11    5.89   12.45
   0   6 -11    9.33    7.62
   0   6  12   14.13    9.40
   0   6 -12    8.34    6.52
   0   6  13    2.29    5.90
   0   6 -13    5.99    5.05
   0   6  14  103.00   16.08
   0   6 -14  101.81   11.67
   0   6  15   32.86   14.19
   0   6  16    0.67    8.13
   0   7   0    4.57    4.76
   0   7   0   -1.64    6.85
   0   7  -1    7.89    4.22
   0   7   1   17.08    7.84
   0   7  -1   18.91   10.49
   0   7   1   16.36    8.11
   0  -7   1   10.23    4.37
   0   7  -2    0.99    3.04
   0   7   2    8.92    8.00
   0   7  -2   -2.30    8.56
   0   7   2   11.58    7.28
   0  -7   2   16.68    3.94
   0   7  -3  725.55   15.92
   0   7   3  709.17   18.51
   0   7  -3  681.62   20.66
   0   7   3  719.19   17.31
   0  -7   3  692.08   14.26
   0   7  -4   -0.33    2.21
   0   7   4   -3.05    6.43
   0   7  -4   -6.50    7.39
   0   7   4    1.31    3.49
   0  -7   4    0.28    1.68
   0   7  -5  335.29    8.86
   0   7   5  305.77   14.70
   0   7  -5  364.94   15.65
   0   7   5  318.67   10.75
   0  -7   5  320.26    8.19
   0   7   6   20.46   10.58
   0   7   6    8.80    4.11
   0   7  -6    8.51   10.34
   0  -7  -6    9.09    3.11
   0   7   7   53.74   12.16
   0   7   7   42.31   13.70
   0   7  -7   41.81    9.77
   0  -7  -7   35.43    3.57
   0   7   8    6.82   12.51
   0   7   8    1.79    2.59
   0   7  -8    6.88    8.49
   0  -7  -8    4.85    2.97
   0   7   9   86.26   15.02
   0   7   9   70.61    9.40
   0   7  -9   89.66   14.39
   0   7  10    4.59    9.54
   0   7 -10   -2.09    6.90
   0   7  11  170.73   19.22
   0   7 -11  190.56   12.78
   0   7  12    3.64    7.16
   0   7 -12    4.83    6.81
   0   7  13   16.79   17.85
   0   7 -13   44.91    7.74
   0   7  14   18.78   10.25
   0   7 -14   14.92    9.72
   0   7  15   65.47   19.80
   0   8   0  116.17    9.55
   0   8   0  133.52   13.37
   0   8  -1    1.46    4.49
   0   8   1   -0.17    6.26
   0   8   1    3.19    6.40
   0   8  -1   -2.77    7.63
   0   8  -2   74.95    6.79
   0   8   2   80.22   10.80
   0   8   2   77.85    9.38
   0   8  -2   74.03   11.67
   0   8   3   25.75    9.58
   0   8  -3   22.53   11.90
   0   8   3   30.88    7.82
   0  -8   3   24.81    3.56
   0   8   4    1.37    6.71
   0   8  -4   13.02   10.00
   0   8   4    0.68    4.16
   0  -8   4    3.25    1.68
   0   8  -5    2.66    3.24
   0   8   5   -2.07    6.92
   0   8  -5    9.96    6.79
   0   8   5    5.05    3.82
   0  -8   5    6.65    2.25
   0   8  -6  218.99    3.54
   0   8  -6  229.09    4.34
   0   8   6  246.18   15.12
   0   8   6  220.83    9.59
   0   8  -6  242.82   14.58
   0   8   7   20.02   15.17
   0   8   7    3.59    2.37
   0   8  -7    3.53    7.85
   0   8   8   24.51   15.12
   0   8   8    2.02    1.65
   0   8  -8    2.77    9.17
   0   8   9    8.19    8.75
   0   8   9    0.90    1.79
   0   8  -9    9.87   11.87
   0   8  10   87.57   15.88
   0   8 -10  112.76   13.95
   0   8  11   22.19    9.27
   0   8 -11   36.06   12.01
   0   8  12  390.32   27.82
   0   8 -12  405.66   25.69
   0   8  13    7.56   10.32
   0   8 -13   11.39    7.05
   0   8  14  143.32   16.31
   0   8 -14  113.93   11.77
   0   9   0    8.65    8.20
   0   9   0    6.00    7.43
   0   9  -1   10.32    6.79
   0   9   1   13.09   10.33
   0   9  -1   16.18   11.33
   0   9   1   15.76    7.20
   0   9  -2   16.44    5.73
   0   9   2    4.06    6.05
   0   9  -2    7.13    8.43
   0   9   2   15.61    8.54
   0   9  -3  153.12    7.49
   0   9   3  148.04   12.71
   0   9  -3  139.08   15.89
   0   9   3  134.25    8.82
   0   9  -4   12.96    5.86
   0   9   4    1.35    8.56
   0   9   4   11.38    4.87
   0   9  -4   18.61   11.91
   0   9  -5  313.93    7.15
   0   9   5  303.05   16.28
   0   9   5  326.84   10.70
   0   9  -5  288.23   12.70
   0   9  -6   36.39    3.34
   0   9   6   44.95   16.97
   0   9   6   35.20    8.45
   0   9  -6   45.73   11.75
   0   9   7   18.55   12.97
   0   9   7    3.87    3.50
   0   9  -7    0.49    9.08
   0   9   8   30.35   16.24
   0   9   8   -1.93    3.27
   0   9  -8   12.99   10.10
   0   9   9   13.21    8.74
   0   9  -9    2.76    9.40
   0   9  10    3.33    4.29
   0   9 -10   -1.02    8.11
   0   9  11  515.00   31.59
   0   9 -11  529.76   32.47
   0   9  12   25.38   12.58
   0   9 -12   17.32    6.99
   0   9  13  333.57   17.34
   0   9 -13  364.68   15.34
   0   9  14   18.64   12.04
   0   9 -14    2.48    5.90
   0  10   0  271.83   10.99
   0  10   0  284.76   15.35
   0  10  -1    0.64    4.41
   0  10   1   21.56   11.67
   0  10  -1   15.32   12.44
   0  10   1    6.94   10.98
   0  10  -2    1.77    7.01
   0  10   2    6.86    7.76
   0  10   2    1.91    6.88
   0  10  -2    5.38    8.94
   0  10  -3    2.47    3.81
   0  10   3    2.05    8.87
   0  10   3    5.62    7.82
   0  10  -3  -10.08    8.97
   0  10  -4   10.68    4.92
   0  10   4    7.12    8.51
   0  10   4   11.36    5.16
   0  10  -4    6.61    9.10
   0  10  -5    4.29    3.05
   0  10   5    4.17    3.84
   0  10   5    0.49    4.44
   0  10  -5   11.26    9.15
   0  10   6   57.61   31.83
   0  10   6   45.49   20.90
   0  10  -6   76.52   27.67
   0  10   7    0.43    8.32
   0  10   7    4.40    2.89
   0  10  -7    2.58   10.00
   0  10   8   10.75   10.22
   0  10   8    4.50    2.03
   0  10  -8    8.40   10.60
   0  10   9    3.85   10.00
   0  10  -9    4.59    9.56
   0  10  10   15.49   13.21
   0  10 -10    6.04    8.43
   0  10  11   -2.12    9.61
   0  10 -11    2.78    9.69
   0  10  12   27.61   13.38
   0  10 -12   26.73   12.02
   0  10  13    0.93    9.00
   0  10 -13    4.26    7.08
   0  11   0    4.01    7.66
   0  11   0    7.56    8.70
   0  11   1  462.19   19.47
   0  11  -1  468.75   18.68
   0  11  -1  480.16   30.19
   0  11   1  513.85   25.53
   0  11  -2   15.42    7.62
   0  11   2   20.04    9.67
   0  11   2   15.32    7.18
   0  11  -2   16.23    9.56
   0  11  -3   26.40    7.35
   0  11   3   51.62   15.64
   0  11   3   11.76    5.91
   0  11  -3   13.13    9.12
   0  11  -4   -0.11    3.16
   0  11   4   30.95   13.18
   0  11   4   -4.17    5.49
   0  11  -4   -5.90    8.88
   0  11   5   99.32   16.76
   0  11   5  101.32    9.40
   0  11  -5  103.51   13.90
   0  11   6   18.18   10.62
   0  11   6    9.81    5.69
   0  11  -6   15.22   13.59
   0  11   7   31.73   15.60
   0  11   7   18.36    8.83
   0  11  -7   22.79   11.61
   0  11   8   10.68   16.05
   0  11  -8    3.03    8.38
   0  11   9    9.79   11.60
   0  11  -9    4.72    8.57
   0  11  10   17.88   11.57
   0  11 -10    2.23    9.48
   0  11  11   62.17   18.55
   0  11 -11   76.96   17.00
   0  12   0 1675.02   38.28
   0  12   0 1455.24   35.48
   0  12  -1    5.39    5.81
   0  12   1   -0.94    6.37
   0  12   1    4.46    8.49
   0  12  -1   -0.97    9.88
   0  12  -2  157.74   11.79
   0  12   2  132.41   12.86
   0  12   2  164.24   14.52
   0  12  -2  159.86   17.66
   0  12  -3   61.84    7.63
   0  12   3   65.73   15.06
   0  12   3   78.75   11.53
   0  12  -3   44.42   13.20
   0  12   4    7.16    8.03
   0  12   4   32.57    8.96
   0  12  -4   21.73    8.30
   0  12   5    2.82    8.92
   0  12   5    9.90    5.17
   0  12  -5    9.51    7.76
   0  12   6  114.01   17.48
   0  12   6   84.38   19.89
   0  12  -6  131.38   20.88
   0  12   7   14.67    8.89
   0  12   7    5.94    5.68
   0  12  -7   16.16   11.39
   0  12   8    4.59    9.47
   0  12  -8   12.52    9.77
   0  12   9    4.34   10.21
   0  12  -9    2.15    8.40
   0  12  10   12.67    9.84
   0  12 -10   11.32    9.77
   0  13   0   -1.11    5.90
   0  13   0   13.04   10.72
   0  13  -1   81.12   10.49
   0  13   1   64.88    8.72
   0  13   1   88.17   14.14
   0  13  -1   84.29   16.06
   0  13  -2    8.81    4.59
   0  13   2    7.13    6.17
   0  13   2   24.67   12.74
   0  13  -2    1.23    9.70
   0  13   3   62.25   13.27
   0  13  -3   52.78   13.50
   0  13   3   56.37   10.94
   0  13   4   -1.62    8.37
   0  13  -4    4.21    8.22
   0  13   4   13.17    8.43
   0  13   5   68.70   14.78
   0  13   5   25.80   16.73
   0  13  -5   63.46   16.39
   0  13   6    4.15   10.63
   0  13   6    1.93    4.52
   0  13  -6    7.94   14.57
   0  13   7   20.06   15.14
   0  13  -7   22.51   14.57
   0  13   8    1.45   10.73
   0  13  -8   20.20   12.79
   0  14   0   36.60    8.58
   0  14   0   35.58   12.89
   0  14   1    7.38    6.40
   0  14  -1   10.35   12.77
   0  14   1   -0.69    9.66
   0  14   2   11.06    7.50
   0  14  -2   14.05    9.06
   0  14   2   -1.83    8.70
   0  14   3    1.91    6.51
   0  14   3   13.34   10.95
   0  14  -3    4.83    7.97
   0  14   4   13.42    9.29
   0  14   4   10.60   10.49
   0  14  -4    2.20    8.35
   0  14   5    2.27    7.60
   0  14   5    2.47    5.40
   0  14  -5   17.60    9.47
  -1   0  15   24.69    7.07
  -1   0  14    2.69    4.16
  -1   0  13   20.42    6.99
  -1   0  12    1.77    2.59
   1   0 -12    2.96    1.72
  -1   0  11   46.80    6.52
   1   0 -11   43.95    5.77
  -1   0  11   38.11    6.95
  -1   0  10   -1.83    3.66
   1   0 -10    2.68    2.79
  -1   0  10    4.09    2.29
  -1   0   9    0.08    3.39
   1   0  -9    6.24    4.67
   1   0  -9    0.24    2.00
  -1   0   9    0.98    1.77
  -1   0   8    3.73    3.71
   1   0  -8    3.99    3.61
   1   0  -8    3.25    1.97
  -1   0   8   -1.65    2.01
  -1   0   7   -4.96    3.57
   1   0  -7    4.30    3.71
   1   0  -7    0.05    2.14
  -1   0   7    1.67    2.37
  -1   0   6    0.48    3.84
   1   0  -6    2.01    1.57
   1   0  -6    0.76    2.25
  -1   0   6    1.39    2.79
  -1   0   5   64.12    4.96
   1   0  -5   84.91    6.77
   1   0  -5   68.36    4.90
  -1   0   5   56.99    3.85
  -1   0   4    0.03    3.94
   1   0  -4   -1.41    3.23
   1   0  -4   -2.60    2.99
  -1   0   4    5.76    3.70
  -1   0   3    2.62    3.72
   1   0  -3    0.34    3.34
   1   0  -3   13.73    6.63
  -1   0   3   -1.40    2.47
  -1   0   2   15.78    8.08
   1   0  -2    8.68    5.36
   1   0  -2   14.28    7.88
  -1   0   2    6.88    4.89
  -1   0  -1    9.18    7.40
   1   0   1   12.05    5.50
   1   0   1   13.74    7.53
  -1   0  -1   19.73    6.04
  -1   0  -2    0.61    2.70
   1   0   2    1.23    1.76
   1   0   2   -0.45    2.45
   1   0   2    8.10    3.77
   1   0   3    0.49    2.51
   1   0   3    7.04    6.13
  -1   0  -3    3.41    4.13
   1   0   3    3.33    2.77
   1   0   4    9.73    5.96
  -1   0  -4    0.86    1.66
   1   0   4    2.61    2.56
   1   0   5   44.26    8.19
  -1   0  -5   31.85    5.72
  -1   0  -5   33.42    9.05
   1   0   5   35.27    3.71
   1   0   6    6.18    5.82
  -1   0  -6    9.52    5.47
  -1   0  -6   -1.11    1.57
   1   0   6    3.80    3.22
   1   0   7   51.23    4.90
  -1   0  -7   49.14    4.65
  -1   0  -7   51.26    5.79
   1   0   7   49.90    3.23
   1   0   8    6.66    5.20
  -1   0  -8   -2.55    2.81
  -1   0  -8    0.98    1.66
   1   0   8    0.26    1.21
   1   0   9    6.27    5.29
  -1   0  -9    0.72    1.28
   1   0   9   -0.21    0.95
   1   0  10    2.52    1.35
   1   0  10    1.15    0.84
   1   0  11    1.93    3.57
   1   0  11    4.20    1.58
   1   0  11    1.81    1.40
   1   0  12    2.70    4.17
   1   0  12    0.37    0.37
   1   0  14    4.27    3.83
   1   0  15    8.20    5.49
  -1   1  16    4.19    5.79
  -1   1  15    3.20    4.34
  -1   1  14    3.10    4.49
  -1  -1  14    1.97    3.26
   1   1 -13  586.72   11.24
  -1   1  13  591.45   13.50
  -1  -1  13  637.64   12.34
   1   1 -12    4.59    3.57
  -1   1  12    5.59    4.74
  -1  -1  12    7.53    5.03
   1   1 -11  287.03    8.69
  -1   1  11  312.00   11.57
   1   1 -11  301.53   10.43
   1  -1 -11  287.09    7.53
  -1  -1  11  300.58   11.22
  -1  -1  11  270.37    8.11
  -1   1  10    4.40    2.32
  -1   1  10   16.72    6.99
   1   1 -10   11.72    3.49
   1  -1 -10    3.94    2.22
  -1  -1  10    6.01    2.55
  -1  -1  10   11.60    5.91
   1   1  -9   10.80    3.47
  -1   1   9    9.05    6.39
  -1   1   9   11.12    2.04
  -1  -1   9    9.53    2.90
  -1  -1   9   13.79    5.78
   1   1  -8    1.83    3.12
  -1   1   8    1.72    3.99
   1   1  -8    4.28    2.71
  -1   1   8    3.92    2.73
  -1  -1   8    2.55    3.33
   1  -1  -8    1.75    2.61
  -1  -1   8    3.19    3.19
   1  -1  -8    4.35    3.01
   1   1  -7 1849.18   21.16
   1   1  -7 1865.94   22.64
  -1   1   7 1905.11   20.15
   1  -1  -7 1922.10   19.93
  -1  -1   7 2044.02   22.89
   1   1  -6    8.20    4.93
  -1   1   6    3.00    5.10
   1   1  -6    3.50    4.69
  -1   1   6    5.39    3.22
  -1  -1   6    8.41    5.27
   1  -1  -6    8.10    4.89
  -1  -1   6    7.24    5.47
   1  -1  -6    5.11    2.97
  -1   1   5  772.41   11.16
  -1   1   5  773.36   13.36
   1   1  -5  776.43   13.15
   1   1  -5  802.12   12.03
  -1  -1   5  799.74   11.79
  -1  -1   5  774.53   12.33
   1  -1  -5  795.57   11.33
   1  -1  -5  831.63   14.90
   1   1  -4   14.86    3.55
  -1   1   4   16.76    6.57
   1   1  -4   25.81    7.84
  -1   1   4   15.65    4.30
  -1  -1   4   16.59    4.18
   1  -1  -4   18.99    5.70
   1  -1  -4   15.75    4.50
  -1  -1   4   23.82    6.04
  -1   1   3  962.46   14.84
   1   1  -3  939.22   12.77
   1   1  -3 1029.01   15.48
  -1   1   3 1029.31   14.00
  -1  -1   3  975.62   13.24
   1  -1  -3 1079.16   20.26
   1  -1  -3 1067.34   15.07
  -1  -1   3  942.64   13.51
  -1   1   2   32.40    5.72
   1   1  -2   29.59    3.83
   1   1  -2   34.47    7.19
  -1   1   2   39.11    4.89
  -1  -1   2   32.09    4.12
   1  -1  -2   33.30    5.26
   1  -1  -2   20.82    6.23
  -1  -1   2   37.19    5.26
  -1   1   1 1461.09   20.68
   1   1  -1 1502.92   20.71
   1   1  -1 1516.87   21.85
   1  -1  -1 1510.14   20.65
  -1  -1   1 1524.92   23.72
  -1  -1   1 1596.77   21.94
   1  -1  -1 1645.70   22.54
   1   1   1 1982.93   31.24
  -1   1  -1 2129.25   28.64
   1   1   1 2069.18   26.88
   1  -1   1 2098.04   28.08
   1  -1   1 2111.51   27.37
  -1  -1  -1 2112.43   27.64
  -1   1  -2   17.50    9.20
   1   1   2    7.63    3.23
   1   1   2   24.67    6.97
  -1   1  -2    8.76    5.89
  -1  -1  -2   11.58    4.30
   1  -1   2    6.18    4.26
   1  -1   2    6.46    4.03
  -1  -1  -2   21.73    3.92
  -1   1  -3 1331.10   22.31
   1   1   3 1346.40   17.28
   1   1   3 1358.56   20.10
  -1   1  -3 1238.37   17.62
  -1  -1  -3 1355.23   19.73
   1  -1   3 1262.43   18.11
   1  -1   3 1328.97   17.65
  -1  -1  -3 1336.26   18.76
  -1   1  -4   -0.41    3.47
   1   1   4   -3.16    4.93
   1   1   4   -0.10    1.22
   1   1   4   -0.56    1.19
   1  -1   4   -3.03    2.75
   1  -1   4    0.37    1.92
   1  -1   4   -2.73    2.72
  -1  -1  -4    1.16    4.36
   1   1   5 9132.40   29.80
  -1   1  -6   10.59    6.89
   1   1   6   10.83    5.29
   1   1   6   12.07    2.05
  -1  -1  -6   22.42    4.93
   1  -1   6   17.89    7.27
   1  -1   6   19.07    3.35
   1  -1   6   18.83    3.94
   1   1   7 1003.17   10.22
  -1   1  -7  996.28   14.46
   1   1   7  968.54   14.82
   1   1   7  987.15    9.78
   1  -1   7  950.31   12.46
   1  -1   7  986.86   12.86
   1   1   8    4.36    6.63
  -1   1  -8    0.94    1.15
   1  -1   8   -1.97    2.53
   1  -1   8   -0.35    3.16
   1  -1   8    1.67    2.21
   1   1   9   46.17    6.03
   1  -1   9   36.17    5.24
   1  -1   9   33.45    5.89
   1  -1   9   32.59    2.71
   1   1  10   17.37    6.11
  -1   1 -10   17.56    4.71
   1  -1  10   22.51    5.62
   1  -1  10   18.00    2.55
  -1   1 -11    0.19    1.96
   1   1  11   -3.56    4.85
   1  -1  11    3.96    3.67
   1  -1  11    0.74    1.27
   1   1  12    6.41    4.75
  -1   1 -12    1.11    1.00
   1  -1  12    7.52    4.01
   1   1  13   14.56    8.49
   1  -1  13   11.18    5.20
   1   1  14   -2.17    4.41
   1  -1  14    0.18    3.61
   1   1  15   -1.20    4.40
   1   1  16    0.79    4.34
  -1   2  17    2.67    5.34
  -1   2  16    5.98    6.93
  -1   2  15    2.56    4.69
  -1   2  14   -2.71    5.24
   1   2 -13   22.21    5.73
  -1   2  13   24.52    6.78
  -1  -2  13   33.25    4.65
   1   2 -12   88.62    6.69
  -1   2  12   81.45    8.28
  -1  -2  12   87.43    5.50
   1   2 -11    0.60    1.49
  -1   2  11    3.80    5.30
   1   2 -11    2.94    3.38
  -1  -2  11   -2.38    2.32
   1   2 -10    3.39    2.38
  -1   2  10    2.73    6.88
   1   2 -10    3.72    3.74
  -1  -2  10    0.43    2.20
   1   2  -9   42.77    4.12
  -1   2   9   47.00    6.74
   1   2  -9   49.75    6.43
  -1  -2   9   52.40    5.17
  -1  -2   9   47.71    4.04
   1   2  -8 2471.64   44.95
  -1   2   8 2663.27   49.27
  -1  -2   8 2411.93   42.39
   1  -2  -8 2755.02   47.29
  -1  -2   8 2762.14   48.86
   1   2  -7   26.37    5.24
  -1   2   7   20.92    7.31
   1   2  -7   32.83    6.22
   1  -2  -7   24.64    5.10
  -1  -2   7   23.35    4.01
  -1  -2   7   29.31    4.75
   1  -2  -7   28.58    2.94
   1   2  -6    0.80    4.34
  -1   2   6    1.07    5.29
   1   2  -6    0.97    1.09
   1  -2  -6    1.81    3.59
   1  -2  -6   -0.22    1.90
  -1  -2   6    0.72    1.78
  -1  -2   6    2.65    3.51
   1  -2  -6    0.29    1.54
   1   2  -5   11.90    6.61
  -1   2   5    8.43    5.96
   1   2  -5   13.58    3.81
   1  -2  -5    8.05    4.09
   1  -2  -5    6.14    2.91
  -1  -2   5    7.68    3.03
  -1  -2   5    8.71    5.52
   1   2  -4 1571.30   22.87
  -1  -2   4 1475.10   18.78
   1  -2  -4 1560.42   20.99
   1  -2  -4 1499.12   21.65
   1  -2  -4 1641.55   21.68
  -1   2   3    6.97    8.21
   1   2  -3    8.83    5.14
  -1   2   3   -3.83    3.09
   1   2  -3    1.28    5.86
   1  -2  -3    3.74    4.27
   1  -2  -3    1.53    2.47
  -1  -2   3    1.27    1.45
  -1  -2   3   -0.43    3.63
  -1   2   2 7375.25   92.41
   1   2  -2 7415.63   91.16
  -1   2   2 7506.12   92.91
   1   2  -2 7393.68   92.42
   1  -2  -2 6904.04   85.69
   1  -2  -2 7459.76   92.43
  -1  -2   2 7318.27   89.87
  -1  -2   2 7400.40   91.86
   1   2  -1   -0.24    3.27
  -1   2   1    5.13    5.71
   1   2  -1    2.13    5.29
   1   2  -1    2.61    3.58
  -1   2   1    3.13    3.23
   1  -2  -1   -0.09    3.74
   1  -2  -1    2.66    4.16
  -1  -2   1   -1.36    4.18
  -1   2   0 3110.20   40.61
   1   2   0 3075.28   40.02
   1   2   0 3167.50   41.44
  -1   2   0 3151.98   41.91
  -1  -2   0 3047.72   39.04
   1  -2   0 3116.22   40.15
   1  -2   0 3009.07   38.24
  -1  -2   0 3357.26   43.04
  -1   2  -1    2.97    3.69
   1   2   1    9.39    5.01
   1   2   1    4.32    5.03
  -1   2  -1   10.72    7.59
  -1  -2  -1    7.16    5.38
   1  -2   1   11.54    5.16
   1  -2   1   13.14    4.70
  -1  -2  -1    7.76    5.06
  -1   2  -2  491.51    8.91
  -1   2  -2  486.39    9.89
   1  -2   2  470.49    7.81
   1  -2   2  480.36    8.90
  -1  -2  -2  435.63    8.35
  -1   2  -3    1.63    1.98
   1   2   3   -0.79    1.86
   1   2   3   -7.27    5.91
  -1   2  -3   -1.30    5.01
  -1  -2  -3   -1.98    4.61
   1  -2   3    4.66    5.62
   1  -2   3    2.96    3.21
  -1  -2  -3    0.30    2.19
  -1   2  -4 1572.52   20.93
   1   2   4 1517.58   19.40
   1   2   4 1634.56   23.67
   1  -2   4 1591.37   20.81
   1  -2   4 1568.79   21.65
  -1  -2  -4 1544.04   22.21
  -1  -2  -4 1537.58   20.25
  -1   2  -5   59.28    6.20
   1   2   5   64.72    9.56
   1  -2   5   42.12    5.53
  -1  -2  -5   40.62    6.15
   1  -2   5   54.34    4.38
   1  -2   5   43.30    3.61
   1   2   6 1210.31   16.95
  -1   2  -6 1158.36   15.21
   1  -2   6 1151.63   13.52
   1  -2   6 1204.94   13.81
   1  -2   6 1129.65   13.67
   1   2   7    3.94    5.41
  -1   2  -7   -2.94    2.99
   1  -2   7    2.60    2.38
   1  -2   7    3.35    2.91
   1  -2   7    3.86    3.14
   1   2   8   14.82    5.41
  -1   2  -8   18.21    4.95
   1  -2   8   13.20    4.40
   1  -2   8   17.10    3.74
   1  -2   8   16.19    3.00
   1   2   9   27.30    8.27
  -1   2  -9   13.06    5.95
   1  -2   9    9.75    2.72
   1  -2   9   14.84    3.54
   1  -2   9   16.24    2.95
   1   2  10    5.29    5.09
  -1   2 -10    1.93    2.32
   1  -2  10    0.28    1.56
   1  -2  10    5.21    2.60
   1  -2  10    1.95    1.76
   1   2  11    9.39    5.66
  -1   2 -11    4.76    4.01
   1  -2  11    5.21    3.83
  -1   2 -12   19.83    7.15
   1   2  12    8.64    5.66
   1  -2  12   16.00    3.58
  -1   2 -13   10.31    5.21
   1   2  13   16.69    8.26
   1  -2  13   10.45    3.50
   1   2  14  131.86    9.71
   1   2  15    6.80    6.89
   1   2  16  106.06   24.80
  -1   3  17   14.13    6.53
  -1   3  16   12.70    7.77
  -1   3  15   71.75   10.22
  -1   3  14    8.11    8.12
   1   3 -14    0.85    2.72
  -1   3  13   34.09    8.45
   1   3 -13   42.68    7.33
   1   3 -12   -2.49    3.70
  -1   3  12   -1.97    6.21
  -1  -3  12    3.10    2.00
  -1   3  11  296.69   12.50
   1   3 -11  315.09   10.39
  -1  -3  11  286.49    7.06
  -1  -3  11  308.20    5.13
   1   3 -10   10.78    6.35
  -1   3  10    1.73    5.95
  -1  -3  10   15.42    3.00
   1   3  -9  318.52    7.53
  -1   3   9  314.42   14.73
   1   3  -9  266.37   10.15
  -1  -3   9  313.17    7.82
   1  -3  -9  290.22    6.52
   1   3  -8    4.51    1.49
  -1   3   8   -3.59    6.41
   1   3  -8    4.78    6.10
   1  -3  -8    4.04    1.74
  -1  -3   8    1.74    1.63
  -1   3   7 1016.86   18.06
   1   3  -7 1033.43   15.01
  -1  -3   7  962.96   10.03
   1  -3  -7 1012.31   11.72
   1  -3  -7 1001.56   11.37
  -1   3   6   79.71   10.60
   1   3  -6   80.77    7.24
   1  -3  -6   72.79    4.68
  -1  -3   6   73.73    5.72
   1  -3  -6   65.15    3.63
  -1   3   5  635.78   16.78
   1   3  -5  657.63   15.26
   1  -3  -5  638.58   12.58
   1  -3  -5  590.22   14.05
  -1  -3   5  628.96   14.23
   1  -3  -5  634.78   12.32
  -1   3   4   -2.46    6.50
  -1   3   4   -0.84    3.06
   1   3  -4   -0.07    0.82
   1   3  -4    0.93    5.85
   1  -3  -4   -2.30    3.17
   1  -3  -4    1.48    5.19
  -1  -3   4    2.36    4.72
   1   3  -3 3280.99   40.98
  -1   3   3 3387.24   45.18
  -1   3   3 3421.49   43.94
   1   3  -3 3329.91   41.65
   1   3  -3 3368.13   45.55
   1  -3  -3 3427.71   44.10
   1  -3  -3 3331.09   44.06
  -1  -3   3 3315.64   43.84
   1   3  -2   -1.11    2.53
  -1   3   2    0.77    6.08
  -1   3   2   -1.01    4.29
   1   3  -2   -2.39    2.63
   1   3  -2    3.05    6.05
   1  -3  -2    1.07    3.81
   1  -3  -2    3.09    4.01
  -1  -3   2    2.64    4.44
  -1   3   110479.80  169.97
  -1  -3   110311.65  165.90
   1  -3  -1 9807.69  121.15
   1  -3  -110109.26  125.49
  -1  -3   110243.79  165.39
  -1   3   0    3.43    5.24
   1   3   0   14.14    6.85
   1   3   0    6.77    5.01
  -1   3   0   11.50    5.92
  -1  -3   0   18.25    6.31
   1  -3   0   11.76    6.55
   1  -3   0    4.00    5.22
  -1  -3   0   12.21    5.98
  -1   3  -1  336.75    8.72
   1   3   1  324.78    8.22
   1   3   1  337.60   10.20
  -1   3  -1  319.71    9.47
  -1  -3  -1  318.46    7.63
   1  -3   1  313.08    7.61
   1  -3   1  324.01    6.96
  -1  -3  -1  318.86    8.18
  -1   3  -2   -3.38    3.03
   1   3   2    3.91    5.13
   1   3   2   -0.65    5.82
  -1   3  -2    0.87    5.36
  -1  -3  -2   -3.05    5.21
   1  -3   2    2.89    6.71
   1  -3   2   -0.38    2.24
  -1  -3  -2   -2.58    3.33
  -1   3  -3  670.68   12.65
  -1   3  -3  653.53   12.20
   1   3   3  652.97   10.14
  -1  -3  -3  622.20   10.56
  -1   3  -4   54.48    6.63
   1   3   4   53.11    3.76
   1   3   4   75.34   16.80
  -1   3  -4   61.27    8.58
  -1  -3  -4   54.77    7.78
   1  -3   4   54.81    5.60
   1  -3   4   52.15    3.82
  -1  -3  -4   54.04    4.87
  -1   3  -5    5.70    4.93
   1   3   5    9.80    6.63
   1   3   5    3.13    1.98
   1  -3   5   15.99    4.92
   1  -3   5   10.27    3.72
  -1  -3  -5    7.14    2.45
  -1   3  -6   12.00    5.73
   1   3   6   11.91    6.98
   1   3   6    6.87    1.84
   1  -3   6    4.21    2.93
   1  -3   6   10.69    3.26
   1  -3   6   11.90    4.37
   1   3   7   39.35    9.58
  -1   3  -7   39.50    6.11
   1  -3   7   39.68    3.25
   1  -3   7   43.10    4.09
   1  -3   7   36.61    3.84
   1   3   8    2.89    6.55
  -1   3  -8   -0.13    3.84
   1  -3   8    2.49    2.57
   1  -3   8    0.45    0.81
   1   3   9   -1.91    6.09
  -1   3  -9   -0.54    4.19
   1  -3   9    2.47    1.97
   1  -3   9    0.87    1.57
   1   3  10   69.85   10.55
   1  -3  10   58.12    4.10
   1  -3  10   56.24    3.76
   1   3  11  171.49   11.92
  -1   3 -11  138.34    7.66
   1  -3  11  152.05    4.52
  -1   3 -12   -2.12    3.60
   1   3  12    2.94    6.22
   1  -3  12    2.40    2.43
   1   3  13  142.31   10.73
  -1   3 -13  151.05   11.68
   1   3  14   -3.82    5.75
   1   3  15    8.18    7.97
   1   3  16    4.71    4.60
   1   3  17  385.25   47.69
  -1   4  17   24.73   13.75
  -1   4  16  206.65   14.46
  -1   4  15    9.30    6.29
  -1   4  14   32.68   10.20
   1   4 -14   36.74   15.67
  -1   4  13   12.94    6.73
   1   4 -13    6.16    4.99
  -1   4  12  489.35   16.55
   1   4 -12  556.72   13.06
  -1   4  11   11.52    7.17
   1   4 -11   11.25    6.32
  -1   4  10  825.19   25.00
   1   4 -10  864.66   23.56
  -1   4   9    4.55    7.43
   1   4  -9   10.11    5.95
   1  -4  -9    3.60    1.79
  -1   4   8 1426.13   36.30
   1   4  -8 1439.51   33.94
   1  -4  -8 1374.06   28.99
  -1   4   7   18.12   10.56
   1   4  -7    8.66    5.27
   1  -4  -7    1.98    1.82
  -1   4   6  985.89   19.22
   1  -4  -6 1044.52   13.36
  -1   4   5   35.18   14.02
  -1   4   5   30.45    9.24
   1   4  -5   44.59    8.78
   1  -4  -5   38.39    4.83
   1   4  -4 2021.84   33.13
  -1   4   4 2053.74   38.36
   1   4  -4 1960.69   31.99
  -1   4   4 2207.79   37.68
   1   4  -4 2106.40   38.79
   1  -4  -4 2298.13   39.02
   1   4  -3   87.82    7.23
  -1   4   3   87.95   10.89
  -1   4   3   98.52   20.35
   1   4  -3   81.26    4.17
   1   4  -3   84.49    9.48
   1  -4  -3   84.61    5.68
   1  -4  -3   83.72    7.25
  -1  -4   3   89.98    7.49
  -1   4   2 1206.37   22.59
  -1   4   2 1213.06   29.00
   1   4  -2 1208.25   23.66
  -1  -4   2 1187.69   20.68
   1  -4  -2 1169.16   21.23
   1  -4  -2 1242.98   23.11
  -1  -4   2 1162.68   21.90
  -1   4   1   86.91    9.05
   1   4  -1   87.42    9.85
   1   4  -1   68.37    6.38
  -1   4   1   85.85    8.79
  -1  -4   1   82.33    5.77
   1  -4  -1   68.60    5.43
   1  -4  -1   74.23    6.92
  -1  -4   1   77.09    7.99
  -1   4   0  379.16   10.80
   1   4   0  363.17    9.40
   1   4   0  377.63   10.17
  -1   4   0  366.89   11.19
  -1  -4   0  358.18    8.88
   1  -4   0  366.32    9.62
   1  -4   0  346.69    8.24
  -1  -4   0  356.18    8.70
  -1   4  -1    1.26    4.17
   1   4   1   -1.66    4.98
   1   4   1    2.75    5.97
  -1   4  -1   -5.54    6.19
  -1  -4  -1   -4.20    4.75
   1  -4   1   -2.82    5.07
   1  -4   1   -1.52    3.47
  -1  -4  -1    0.49    4.06
  -1   4  -2  139.84    7.20
   1   4   2  129.27    6.73
   1   4   2  135.46   10.40
  -1   4  -2  139.70   10.49
  -1  -4  -2  125.82    7.98
   1  -4   2  131.50    7.34
   1  -4   2  134.30    6.17
  -1  -4  -2  128.88    6.29
  -1   4  -3   73.81    4.60
   1   4   3   80.16    5.78
   1   4   3   71.57    9.20
  -1   4  -3   80.64   10.11
  -1  -4  -3   81.12    7.31
   1  -4   3   80.09    7.42
   1  -4   3   68.38    4.63
  -1  -4  -3   74.87    5.72
  -1   4  -4  907.89   15.65
   1   4   4  924.60   16.88
  -1   4  -4  898.44   20.94
   1  -4   4  946.17   16.40
  -1  -4  -4  986.78   17.97
  -1   4  -5   -0.00    0.75
  -1   4  -5    4.20    5.20
   1   4   5   10.74   11.66
   1   4   5    1.03    2.17
   1  -4   5    1.72    2.17
  -1  -4  -5    0.02    2.21
  -1   4  -6  122.14    7.18
   1   4   6  147.62   11.49
   1   4   6  141.04    5.40
   1  -4   6  142.53    4.08
   1  -4   6  141.29    4.26
  -1  -4  -6  152.10    4.58
   1   4   7   13.01    3.58
   1   4   7   12.66    8.24
  -1   4  -7   18.07    5.78
   1  -4   7   14.20    2.92
   1   4   8  267.51   14.43
  -1   4  -8  246.29   11.68
   1  -4   8  245.96    6.17
   1  -4   8  245.99    6.79
   1   4   9   11.50    8.00
  -1   4  -9    6.51    5.16
   1  -4   9   10.64    1.96
   1  -4   9    9.10    1.58
   1   4  10   63.46   12.88
  -1   4 -10   60.06    7.10
   1  -4  10   51.74    2.30
   1  -4  10   51.34    2.34
  -1   4 -11   16.20    5.61
   1   4  11   24.78   10.78
   1  -4  11   12.19    1.87
   1   4  12  135.82   12.13
  -1   4 -12  123.02    7.90
   1   4  13    7.34    7.01
  -1   4 -13    7.85    4.61
   1   4  14  126.88   13.38
   1   4  15    1.41    5.95
   1   4  16  289.56   17.40
  -1   5  16    4.87    8.21
  -1   5  15    9.65    7.72
  -1   5  14    2.48    7.72
   1   5 -14   -3.41    4.51
  -1   5  13   32.40   12.86
   1   5 -13   20.89    7.35
  -1   5  12   16.43   11.68
   1   5 -12   -0.78    5.14
  -1   5  11  339.28   16.45
   1   5 -11  384.69   12.98
  -1   5  10   17.03   11.98
   1   5 -10   13.28    6.41
   1  -5 -10   12.20    1.49
  -1   5   9   17.59    8.25
   1   5  -9   21.64   10.82
   1  -5  -9   20.29    2.51
   1  -5  -9   23.68    9.48
  -1   5   8    5.30    8.86
   1   5  -8   -0.52    6.69
   1  -5  -8    2.46    2.30
   1  -5  -8   -1.09    2.02
  -1   5   7  371.28   17.34
   1   5  -7  374.97   15.24
   1  -5  -7  367.97    9.85
  -1   5   6   25.74   14.62
  -1   5   6   28.53    9.42
   1   5  -6   31.40    7.56
   1  -5  -6   33.40    3.90
   1   5  -5 1193.71   12.07
  -1   5   5 1264.90   21.87
  -1   5   5 1309.43   18.70
   1   5  -5 1259.17   19.96
   1  -5  -5 1333.74   16.24
   1   5  -4    4.51    2.77
  -1   5   4   15.97   10.33
   1   5  -4    9.18    2.52
  -1   5   4    4.18    3.08
   1   5  -4    5.78    6.34
   1  -5  -4    7.49    4.13
  -1   5   3  577.93   14.23
   1   5  -3  564.58    7.98
  -1   5   3  584.80   18.11
   1   5  -3  506.73   12.53
  -1  -5   3  554.78    8.49
   1  -5  -3  559.26    9.91
  -1   5   2  144.84   10.57
   1   5  -2  130.76    5.68
  -1   5   2  144.40    8.96
   1   5  -2  145.09   12.20
  -1  -5   2  132.79    6.68
   1  -5  -2  130.95    6.56
  -1   5   1  665.75   15.11
   1   5  -1  658.85   16.22
   1   5  -1  661.48   13.99
  -1   5   1  658.39   15.53
  -1  -5   1  642.97   13.35
   1  -5  -1  643.26   13.76
   1  -5  -1  642.67   13.79
  -1   5   0   45.99    7.07
   1   5   0   36.13    7.84
   1   5   0   56.40    6.91
  -1   5   0   54.26    9.64
  -1  -5   0   45.34    6.24
   1  -5   0   39.33    5.79
   1  -5   0   43.79    5.69
  -1  -5   0   43.86    6.49
  -1   5  -1  661.03   13.72
   1   5   1  637.23   14.38
   1   5   1  652.77   14.84
  -1   5  -1  632.36   16.53
   1  -5   1  631.29   13.53
  -1  -5  -1  648.74   13.79
  -1  -5  -1  647.28   14.14
  -1   5  -2   17.87    5.03
  -1   5  -2   12.04    6.98
   1   5   2   16.64    8.07
   1   5   2   19.65    5.80
   1  -5   2    8.42    5.26
  -1  -5  -2   15.61    5.43
  -1   5  -3   72.70    4.43
  -1   5  -3   79.29   10.55
   1   5   3   79.51    9.17
   1   5   3   74.95    5.88
   1  -5   3   75.16    4.39
  -1  -5  -3   73.47    4.85
  -1   5  -4   25.52    3.70
  -1   5  -4   19.16   11.90
   1   5   4   11.12    7.28
   1   5   4   17.25    4.18
   1  -5   4   21.18    3.71
  -1  -5  -4   22.52    3.47
  -1   5  -5  135.14    4.56
  -1   5  -5  125.64    8.25
   1   5   5  113.62   14.24
   1   5   5  127.48    6.34
   1  -5   5  127.48    4.20
   1   5   6   -1.21    2.10
   1   5   6    5.29    8.23
  -1   5  -6    0.46    5.66
   1  -5   6    0.61    0.79
  -1  -5  -6    4.85    2.73
   1   5   7  411.37   10.11
   1   5   7  412.31   18.76
  -1   5  -7  415.41   14.47
   1  -5   7  403.60    8.56
  -1  -5  -7  402.51    9.70
   1   5   8   21.30    8.81
   1   5   8    9.93    2.48
  -1   5  -8   10.20    6.59
   1   5   9  355.64   18.43
  -1   5  -9  354.44   14.70
   1   5  10   15.53    9.64
  -1   5 -10    9.05    5.25
   1   5  11   13.61    8.81
  -1   5 -11   16.13    5.59
   1   5  12   14.22    8.95
  -1   5 -12    7.17    7.34
  -1   5 -13   21.07    9.23
   1   5  14   -3.22    7.92
  -1   5 -14    5.72    3.13
   1   5  15    3.92    8.45
   1   5  16   16.31   13.62
  -1   6  16  110.45   15.72
  -1   6  15   12.63   14.04
   1   6 -15    4.65    4.27
  -1   6  14   90.50   16.10
   1   6 -14   68.46   19.58
  -1   6  13   -3.57    9.06
   1   6 -13   -1.41    5.51
  -1   6  12  242.98   17.94
   1   6 -12  256.55   12.98
  -1   6  11    1.07    9.12
   1   6 -11    7.50    5.89
  -1   6  10   67.29   15.48
   1   6 -10   91.63   11.29
   1  -6 -10   73.75    3.43
  -1   6   9    2.74    9.14
   1   6  -9    1.11    7.89
   1  -6  -9    2.69    2.07
   1  -6  -9    1.40    2.13
  -1   6   8    9.80    8.90
   1   6  -8   17.28   11.11
   1  -6  -8    8.67    3.10
   1  -6  -8    9.34    5.42
  -1   6   7   -0.43    9.01
  -1   6   7    0.96    2.05
   1   6  -7   -1.92    6.69
   1  -6  -7    3.33    2.74
  -1   6   6   28.40   10.84
  -1   6   6   26.53    7.10
   1   6  -6   28.26    8.57
   1  -6  -6   27.37    3.33
  -1   6   5    6.05    9.80
  -1   6   5    1.49    2.26
   1   6  -5    4.28    6.04
   1  -6  -5   -2.87    2.57
   1   6  -4  123.58    4.94
  -1   6   4  135.16   10.77
  -1   6   4  120.46    7.12
   1   6  -4  113.41   10.17
  -1   6   3   -2.69    5.63
   1   6  -3    3.42    3.33
   1   6  -3   -3.04    7.77
  -1   6   3    0.29    4.17
  -1  -6   3    0.11    2.03
  -1   6   2   18.76    7.86
   1   6  -2   18.64    4.52
   1   6  -2   18.93    7.85
  -1   6   2    6.51    5.09
  -1  -6   2   15.55    3.90
  -1   6   1    4.93    4.74
   1   6  -1    7.17    5.08
   1   6  -1   15.24    9.76
  -1   6   1   13.25    8.39
  -1  -6   1   14.16    5.77
  -1   6   0   46.10    7.07
   1   6   0   41.03    8.70
   1   6   0   14.25    4.87
  -1   6   0   40.12   11.49
   1  -6   0   33.09    4.31
  -1  -6   0   26.02    4.46
  -1   6  -1   14.34    6.56
  -1   6  -1    7.96    7.85
   1   6   1    6.74    4.84
   1   6   1   11.03    5.09
   1  -6   1    9.92    4.87
  -1   6  -2 1911.15   28.64
   1   6   2 1991.87   26.22
   1   6   2 1977.04   24.69
   1  -6   2 2004.02   22.84
  -1   6  -3    8.95    3.19
  -1   6  -3   10.17    5.76
   1   6   3    8.89    5.99
   1   6   3    0.57    3.72
   1  -6   3    5.52    2.57
  -1  -6  -3    6.00    4.02
   1  -6   4 3947.71   14.31
  -1   6  -5   17.73    9.11
   1   6   5   23.27    5.60
   1   6   5   25.44    5.22
   1  -6   5   18.31    3.05
  -1   6  -6  651.21   14.38
   1   6   6  579.62   19.00
   1   6   6  613.64   15.13
  -1   6  -6  600.60   18.99
   1  -6   6  610.35   13.25
  -1  -6  -6  572.23   14.06
   1   6   7   22.65   12.54
   1   6   7    6.63    2.99
  -1   6  -7    6.32    7.06
  -1  -6  -7    8.29    3.17
   1   6   8 1318.92   36.51
   1   6   8 1325.36   31.07
  -1   6  -8 1354.13   35.83
  -1  -6  -8 1442.82   32.35
   1   6   9    7.80    9.81
  -1   6  -9   12.15    9.99
   1   6  10 2231.96   35.34
  -1   6 -10 2251.25   24.66
   1   6  11    5.59    9.89
  -1   6 -11   11.09    5.52
   1   6  12  123.94   18.68
  -1   6 -12  122.14   11.28
   1   6  13    0.21    9.74
  -1   6 -13    5.19    3.39
   1   6  14   58.15   16.22
  -1   6 -14   32.25   23.12
   1   6  15   -7.31    9.75
  -1   7  15   83.40   16.50
   1   7 -15   37.61   26.64
  -1   7  14   33.23   15.84
   1   7 -14   21.02    8.70
  -1   7  13   40.01   11.90
   1   7 -13   73.56   11.00
  -1   7  12    0.05   10.32
   1   7 -12    7.26    6.68
  -1   7  11  414.46   21.09
   1   7 -11  444.32   16.37
  -1   7  10    6.96    9.24
   1   7 -10   27.33   11.54
   1  -7 -10    7.28    2.37
  -1   7   9  255.47   17.40
   1   7  -9  258.68   15.40
   1  -7  -9  236.38    7.07
  -1   7   8    4.49    8.87
  -1   7   8    3.92    1.84
   1   7  -8    8.23    8.04
   1  -7  -8    7.16    2.72
  -1   7   7    9.63   12.48
  -1   7   7    1.35    2.91
   1   7  -7    8.29   10.71
   1   7  -6    8.97    2.52
  -1   7   6   14.94   11.11
  -1   7   6   13.89    5.79
   1   7  -6   24.41    9.09
   1   7  -5  545.65   13.91
   1   7  -5  538.46   12.96
  -1   7   5  561.48   19.81
  -1   7   5  556.05   19.86
   1   7  -5  567.85   18.74
  -1   7   4   11.61    6.55
  -1   7   4    5.12    3.51
   1   7  -4   11.41    7.34
  -1   7   3    7.95    6.31
   1   7  -3   -0.02    2.58
   1   7  -3    6.01    8.63
  -1   7   3    8.01    6.64
  -1  -7   3    5.50    2.95
  -1   7   2    8.01    5.21
   1   7  -2    9.08    4.80
   1   7  -2   11.96    8.11
  -1   7   2   19.00    8.14
  -1  -7   2   11.77    4.17
  -1   7   1  362.23   13.08
   1   7  -1  379.96   10.79
  -1   7   1  368.95   13.17
   1   7  -1  370.59   15.83
  -1   7   0    3.49    4.90
   1   7   0   10.66    6.21
  -1   7   0    2.13    7.46
   1   7   0    6.44    6.50
  -1   7  -1    3.58    6.17
   1   7   1    4.39    8.04
  -1   7  -1   -0.30    7.92
   1   7   1    4.57    5.85
  -1   7  -2   -1.57    3.29
   1   7   2    1.77    5.50
   1   7   2    4.88    5.13
  -1   7  -2    4.16    8.12
   1  -7   2    2.03    2.56
  -1   7  -3   10.22    4.54
   1   7   3    9.40    6.25
   1   7   3   16.26    6.07
  -1   7  -3   13.56    7.45
   1  -7   3   11.35    3.04
   1   7   4    9.84    9.12
   1   7   4   11.99    5.20
  -1   7  -4   14.21   10.42
   1  -7   4   18.41    3.20
  -1   7  -5 1099.64   40.02
   1   7   5 1095.62   44.50
   1   7   5 1098.34   41.01
  -1   7  -5 1040.27   40.76
   1  -7   5 1037.25   37.57
  -1   7  -6    0.02    1.19
   1   7   6    7.34    7.95
   1   7   6    0.71    3.22
  -1   7  -6   -1.71    7.10
   1  -7   6    2.89    1.89
  -1  -7  -6    3.69    3.40
   1   7   7  317.93   17.94
   1   7   7  305.06   10.11
  -1   7  -7  292.98   15.65
  -1  -7  -7  276.58    8.72
   1   7   8   -1.30    9.70
   1   7   8    4.80    2.41
  -1   7  -8    4.65   11.69
   1   7   9  122.73   14.12
   1   7   9   99.04    4.23
  -1   7  -9  111.00   13.26
   1   7  10   10.88    9.74
  -1   7 -10    7.97    6.40
   1   7  11   72.28   14.58
  -1   7 -11   68.64    8.66
   1   7  12   13.12   15.43
  -1   7 -12   14.68    6.23
   1   7  13  -11.45   10.73
  -1   7 -13   13.47    6.59
   1   7  14   10.15   15.74
  -1   7 -14    0.87    2.62
   1   7  15   50.49   13.26
  -1   8  15   30.41   15.49
   1   8 -15   14.02    7.01
  -1   8  14   15.54   10.37
   1   8 -14    6.42    6.73
  -1   8  13    3.09   10.28
   1   8 -13    6.25    8.16
  -1   8  12  210.54   20.92
   1   8 -12  192.95   17.19
  -1   8  11   12.57   13.03
   1   8 -11    5.67    7.11
  -1   8  10  -12.43    9.29
   1   8 -10    3.37    8.66
  -1   8   9    6.41    9.31
  -1   8   9    3.36    2.19
   1   8  -9   15.09   13.37
  -1   8   8  102.23   15.83
  -1   8   8   78.55   16.13
   1   8  -8  106.96   15.15
  -1   8   7   -2.05    8.61
  -1   8   7   -1.57    3.80
   1   8  -7    0.78    8.42
   1   8  -6  397.30    5.20
  -1   8   6  404.37   15.87
  -1   8   6  405.91   12.78
   1   8  -6  428.84   17.65
   1   8  -5    2.09    2.21
  -1   8   5   -7.24    7.62
   1   8  -5    0.33    2.38
  -1   8   5    4.79    4.08
   1   8  -5    1.71    7.29
   1   8  -4   83.64    6.40
  -1   8   4   89.36   13.53
   1   8  -4   97.72   13.89
  -1   8   4   75.40   10.73
  -1  -8   4   77.58    4.83
  -1   8   3    4.72    6.73
   1   8  -3    5.47    3.59
   1   8  -3    3.71    9.18
  -1   8   3    2.11    5.21
  -1  -8   3    1.82    2.75
  -1   8   2   16.81    8.19
   1   8  -2   35.38    6.63
  -1   8   2   32.79    9.73
   1   8  -2   19.14   12.20
  -1   8   1   12.51    6.43
   1   8  -1   35.16    8.03
  -1   8   1   24.17    9.91
   1   8  -1    4.18    7.87
  -1   8   0   44.14    8.77
   1   8   0   49.25    9.00
  -1   8   0   66.48   10.46
   1   8   0   53.32   10.08
  -1   8  -1    7.33    4.82
   1   8   1   -1.75    6.78
  -1   8  -1    6.07    8.42
   1   8   1    4.92    9.47
  -1   8  -2   67.24    8.00
   1   8   2   59.90   11.62
  -1   8  -2   55.07   15.27
   1   8   2   56.80    8.93
   1   8   3   -6.27    7.13
   1   8   3   10.88    8.07
  -1   8  -3    6.59    8.05
   1  -8   3    1.35    1.97
  -1   8  -4    1.77    3.11
   1   8   4    2.45    7.74
  -1   8  -4    5.71    7.21
   1   8   4   -0.64    3.87
   1  -8   4    3.09    1.81
  -1   8  -5    0.73    2.43
   1   8   5    6.34    8.45
  -1   8  -5    5.13    7.09
   1   8   5    1.52    3.62
   1  -8   5    2.14    2.57
  -1   8  -6  249.88    5.47
   1   8   6  271.20   16.05
   1   8   6  245.01    8.37
  -1   8  -6  244.79   15.12
   1  -8   6  223.73    4.89
   1   8   7   17.00   13.24
  -1   8  -7   23.62   12.95
   1   8   7   14.10    4.70
   1   8   8    4.04    9.93
   1   8   8   20.11    6.95
  -1   8  -8   29.16   14.16
   1   8   9    1.99    8.85
  -1   8  -9   10.14   12.48
   1   8  10  676.72   24.59
  -1   8 -10  660.02   21.80
   1   8  11   57.99   18.12
  -1   8 -11   46.63   10.15
   1   8  12  323.02   26.54
  -1   8 -12  331.31   23.08
   1   8  13    5.26    9.73
  -1   8 -13   -1.37    6.30
   1   8  14    2.89    8.91
  -1   8 -14   -0.02    4.93
  -1   9  14   -5.30    8.15
   1   9 -14    1.44    4.72
  -1   9  13   67.22   16.05
   1   9 -13   45.80    8.55
  -1   9  12   18.95   13.07
   1   9 -12   18.69   14.31
  -1   9  11    3.90    8.43
   1   9 -11   10.64    7.79
  -1   9  10   23.98   12.36
   1   9 -10    7.21    8.81
  -1   9   9    4.15    9.32
  -1   9   9    3.11    4.88
   1   9  -9    9.44   10.32
  -1   9   8   -6.05    9.89
  -1   9   8    0.72    4.10
   1   9  -8    4.71   10.12
  -1   9   7  787.27   22.41
  -1   9   7  828.95   21.87
   1   9  -7  800.85   20.97
   1   9  -6    9.09    2.79
  -1   9   6    4.01    9.63
  -1   9   6    3.54    2.41
   1   9  -6    2.10    9.21
   1   9  -5   21.98    4.47
  -1   9   5   10.06    9.27
  -1   9   5   15.09    5.05
   1   9  -5   12.50    9.05
   1   9  -4   10.56    5.85
  -1   9   4   16.97   11.32
  -1   9   4   12.74    8.21
   1   9  -4   22.15   12.35
  -1   9   3   10.81    8.49
   1   9  -3    4.17    3.56
  -1   9   3    3.11    5.56
   1   9  -3    3.84    9.41
  -1   9   2   14.75   12.27
   1   9  -2   -0.89    3.72
  -1   9   2   -0.98    6.48
   1   9  -2    4.08    9.25
  -1   9   1 1073.49   31.32
   1   9  -1 1084.08   28.81
  -1   9   1 1095.37   32.35
   1   9  -1 1107.62   33.84
  -1   9   0    7.03    8.86
   1   9   0    8.09    6.29
  -1   9   0   12.20   11.05
   1   9   0    0.95    7.65
  -1   9  -1   98.14    8.34
   1   9   1  119.30   14.35
  -1   9  -1   96.85   12.70
   1   9   1   81.08    9.51
  -1   9  -2   37.97    7.55
   1   9   2   32.74   10.51
  -1   9  -2   22.76    8.67
   1   9   2   22.21    7.77
  -1   9  -3    7.92    4.93
   1   9   3   -3.04    8.76
  -1   9  -3   14.93   12.22
   1   9   3   10.01    7.38
  -1   9  -4    0.59    3.41
   1   9   4    5.12    9.02
  -1   9  -4    4.32    8.35
   1   9   4    5.33    4.43
  -1   9  -5   11.51    3.75
   1   9   5   12.06   12.82
  -1   9  -5    4.04    8.62
   1   9   5   11.09    4.38
   1   9   6    3.40    9.73
   1   9   6   10.45    5.58
  -1   9  -6    9.43   12.52
   1   9   7   14.27   14.05
   1   9   7    3.48    3.53
  -1   9  -7    0.86    9.25
   1   9   8   22.38   13.45
   1   9   8    8.42    5.38
  -1   9  -8   15.27   14.01
   1   9   9   18.49    9.96
  -1   9  -9    8.76    8.68
   1   9  10   27.31   12.73
  -1   9 -10   30.92   11.30
   1   9  11  328.36   24.60
  -1   9 -11  347.99   27.40
   1   9  12   14.46    8.46
  -1   9 -12    3.56    6.09
   1   9  13   30.75   12.34
  -1   9 -13   11.63    6.69
  -1  10  13   30.12   16.81
   1  10 -13   21.05    9.89
  -1  10  12  203.16   15.62
   1  10 -12  162.95   18.71
  -1  10  11    1.06    8.46
   1  10 -11   13.93    9.90
  -1  10  10   18.31   13.52
   1  10 -10   40.25   12.39
  -1  10   9   -5.13   10.00
   1  10  -9   10.17    9.87
  -1  10   8    7.02   10.22
  -1  10   8   10.85    6.05
   1  10  -8    5.74   10.75
  -1  10   7    7.41   10.58
  -1  10   7   -3.26    4.18
   1  10  -7   -4.58   10.35
  -1  10   6  252.85   21.20
  -1  10   6  246.74   19.06
   1  10  -6  272.17   20.34
   1  10  -5   15.25    4.12
  -1  10   5    5.34   10.12
  -1  10   5   13.57    6.31
   1  10  -5   19.87   10.56
   1  10  -4    6.79    4.80
  -1  10   4   12.29   13.53
  -1  10   4    6.56    6.14
   1  10  -4    5.88    9.60
   1  10  -3   11.22    3.78
  -1  10   3   19.05    8.52
  -1  10   3   10.95    8.71
   1  10  -3   32.40   13.43
  -1  10   2   15.81    7.88
   1  10  -2   17.41    5.01
  -1  10   2    8.77    7.61
   1  10  -2   14.12    8.99
  -1  10   1   52.92   12.85
   1  10  -1   35.37    7.96
  -1  10   1   49.62   12.09
   1  10  -1   52.01   14.63
  -1  10   0  154.66   10.19
   1  10   0  157.67   11.93
  -1  10   0  128.14   15.76
   1  10   0  159.58   14.83
  -1  10  -1   -4.44    4.56
   1  10   1   13.13    9.05
  -1  10  -1   10.59   13.33
   1  10   1    1.09    7.99
  -1  10  -2  116.08    7.87
   1  10   2  112.46   13.49
  -1  10  -2  101.59   12.88
   1  10   2  111.25   10.27
  -1  10  -3   29.39    7.10
   1  10   3   16.14    9.13
  -1  10  -3   28.46   12.53
   1  10   3   28.10    8.27
  -1  10  -4    1.44    3.36
   1  10   4    2.29   10.26
  -1  10  -4    5.38    9.36
   1  10   4   -2.42    4.27
  -1  10  -5    4.25    2.21
   1  10   5    3.17   10.51
  -1  10  -5    4.65   10.15
   1  10   5    3.41    5.91
   1  10   6   -1.75   10.49
  -1  10  -6    3.67    9.89
   1  10   6    6.67    3.95
   1  10   7   32.51   14.96
  -1  10  -7   18.04   10.95
   1  10   7   30.72    6.33
   1  10   8   12.03   10.78
   1  10   8    0.66    2.61
  -1  10  -8    1.22   14.53
   1  10   9   37.64   13.81
  -1  10  -9   29.84   12.52
   1  10  10   10.69    9.41
  -1  10 -10    7.86    9.09
   1  10  11   23.88    9.34
  -1  10 -11   29.17   12.54
   1  10  12  127.52   16.67
  -1  10 -12  134.90   13.47
  -1  11  11   13.70   10.44
   1  11 -11   -1.62   10.42
  -1  11  10   -2.02   11.36
   1  11 -10    7.90    9.35
  -1  11   9    4.66   11.73
   1  11  -9   -1.61    9.46
  -1  11   8   -6.50   11.86
  -1  11   8   -0.23    3.69
   1  11  -8    4.25   11.12
  -1  11   7    7.38   11.29
  -1  11   7    2.82    3.50
   1  11  -7   24.12   18.65
  -1  11   6   21.71   15.83
  -1  11   6    3.66    2.52
   1  11  -6    5.70    9.47
  -1  11   5   15.42   10.73
  -1  11   5   29.38   10.27
   1  11  -5    5.19    9.10
   1  11  -4   -0.27    3.43
  -1  11   4    5.65    8.93
  -1  11   4   -2.34    5.80
   1  11  -4    9.41    9.39
   1  11  -3   30.39    7.14
  -1  11   3   33.62   11.59
  -1  11   3   32.86   17.67
   1  11  -3   33.84   12.57
  -1  11   2    2.13    6.80
   1  11  -2   12.88    8.81
  -1  11   2    1.46    7.97
   1  11  -2   -3.36    9.52
  -1  11   1  254.71   14.61
   1  11  -1  258.28   14.23
  -1  11   1  260.23   17.96
   1  11  -1  249.79   18.29
  -1  11   0   18.06    9.80
   1  11   0    4.64    5.05
  -1  11   0   19.98   13.29
   1  11   0   11.70    8.21
  -1  11  -1  224.87   14.15
   1  11   1  188.84   14.15
  -1  11  -1  215.43   18.47
   1  11   1  201.17   15.12
  -1  11  -2   28.05    8.96
   1  11   2   23.25    9.53
  -1  11  -2   18.18    9.40
   1  11   2   31.73    8.51
  -1  11  -3   21.92    6.05
   1  11   3   25.74   11.55
  -1  11  -3   14.08    8.76
   1  11   3   29.45    8.75
  -1  11  -4    4.02    4.51
   1  11   4    5.38    8.92
  -1  11  -4   -2.71    9.13
   1  11   4    6.09    6.78
   1  11   5  376.71   21.31
   1  11   5  418.69   15.10
  -1  11  -5  386.67   17.38
   1  11   6    4.74   10.42
  -1  11  -6    5.41   10.20
   1  11   6    1.27    4.11
   1  11   7   94.51   16.08
  -1  11  -7   94.34   19.44
   1  11   7   96.84    8.68
   1  11   8   57.68   17.09
  -1  11  -8   59.90   17.62
   1  11   9    7.73   11.94
  -1  11  -9   10.94   12.38
   1  11  10    3.43   11.05
  -1  11 -10    9.73   10.07
   1  11  11   18.90   16.24
  -1  11 -11    9.70    8.59
  -1  12  10    6.78    9.60
   1  12 -10   -3.34    9.19
  -1  12   9   17.62   10.15
   1  12  -9   10.63    8.26
  -1  12   8    4.72    9.30
   1  12  -8    0.45   10.94
  -1  12   7    4.13    9.13
  -1  12   7   -1.21    4.49
   1  12  -7   13.02   16.34
  -1  12   6    2.44    9.11
  -1  12   6    2.39    3.38
   1  12  -6    7.04    9.68
  -1  12   5   -0.07    8.94
  -1  12   5    8.19    6.82
   1  12  -5    7.88    8.86
  -1  12   4    0.61    7.86
  -1  12   4   -1.90    5.54
   1  12  -4    5.12    8.31
  -1  12   3    6.32   11.04
   1  12  -3    4.81    3.74
  -1  12   3   -0.08    2.66
   1  12  -3    4.62    8.55
  -1  12   2   -0.51    7.37
   1  12  -2    8.73    5.19
  -1  12   2    6.80    7.36
   1  12  -2   -2.32   10.07
  -1  12   1   50.04   12.47
  -1  12   1   68.75   14.93
   1  12  -1   45.37   16.08
  -1  12   0  338.01   16.80
   1  12   0  356.62   17.55
  -1  12   0  318.16   20.66
   1  12   0  335.65   18.37
  -1  12  -1    4.07    5.59
   1  12   1    4.86    6.25
  -1  12  -1   20.51   14.39
   1  12   1   13.09   13.20
  -1  12  -2  292.66   16.77
   1  12   2  277.19   14.84
  -1  12  -2  312.65   18.88
   1  12   2  316.15   17.27
  -1  12  -3    0.13    3.86
   1  12   3    2.57    4.10
  -1  12  -3   13.04   12.05
   1  12   3   -0.25    5.69
   1  12   4  230.96   21.50
   1  12   4  297.87   19.95
  -1  12  -4  309.22   22.81
   1  12   5    5.07    8.59
  -1  12  -5    5.01    9.53
   1  12   5    3.58    4.40
   1  12   6   74.62   13.34
  -1  12  -6   87.79   17.01
   1  12   6   81.39    9.62
   1  12   7    9.88    9.82
  -1  12  -7    1.82   11.07
   1  12   8    5.96    9.46
  -1  12  -8    8.81    9.14
   1  12   9   -0.50    9.33
  -1  12  -9    9.50   12.81
  -1  13   8    6.30   14.44
   1  13  -8   -2.05    8.71
  -1  13   7   -1.50   10.83
  -1  13   7    3.09    2.87
   1  13  -7    3.71   10.62
  -1  13   6    3.38   10.16
  -1  13   6    1.20    3.03
   1  13  -6    9.73    7.38
  -1  13   5   19.59   10.09
  -1  13   5    4.10    3.81
   1  13  -5   -1.46    8.45
  -1  13   4   23.20   12.12
  -1  13   4   15.33   14.01
   1  13  -4   11.75    9.58
  -1  13   3  387.52   28.35
  -1  13   3  329.76   22.88
   1  13  -3  352.97   25.37
  -1  13   2   24.95    9.23
   1  13  -2   20.32    8.52
  -1  13   2   14.59   10.08
   1  13  -2   12.95   13.32
  -1  13   1    4.47    6.04
   1  13  -1    6.26    7.55
  -1  13   1   -3.13    9.74
   1  13  -1    4.70   10.89
  -1  13   0   11.32    8.56
   1  13   0    6.88    5.98
  -1  13   0   10.18   10.76
   1  13   0   23.90   14.67
  -1  13  -1  345.89   23.81
   1  13   1  317.41   22.94
  -1  13  -1  380.77   29.29
   1  13   1  338.61   33.84
  -1  13  -2    7.34    4.34
   1  13   2    1.75    5.91
  -1  13  -2   22.02   12.95
   1  13   2   13.33    6.80
   1  13   3   11.59    7.13
   1  13   3    9.50    6.15
  -1  13  -3   12.98    8.53
   1  13   4    8.12    8.57
   1  13   4   -0.57    5.17
  -1  13  -4    5.88    8.53
   1  13   5   18.07    9.90
  -1  13  -5    5.81    9.28
   1  13   5   -0.35    5.05
   1  13   6    2.04   11.18
  -1  13  -6    3.87   10.76
   1  13   6   -1.75    4.70
   1  13   7  106.10   18.95
  -1  13  -7   91.29   15.22
  -1  14   5    1.61    8.02
  -1  14   5    9.09    7.95
   1  14  -5   16.26   10.65
  -1  14   4   41.91   12.85
  -1  14   4   38.01   15.16
   1  14  -4   45.07   14.36
  -1  14   3   10.00    6.78
  -1  14   3   -0.61    8.45
   1  14  -3    5.86   11.46
  -1  14   2  230.50   17.04
  -1  14   2  214.39   32.54
   1  14  -2  201.64   27.42
  -1  14   1   -0.51    6.35
  -1  14   1    3.27    9.82
   1  14  -1    5.97    9.70
  -1  14   0   -0.54    4.92
   1  14   0   17.20    8.95
  -1  14   0    8.25   11.48
   1  14   0    6.91    9.77
   1  14   1    1.56    6.34
   1  14   1   -0.44    9.82
  -1  14  -1   10.96    8.88
   1  14   2   30.53    9.92
   1  14   2   64.44   15.08
  -1  14  -2   29.30    8.97
   1  14   3    2.35    6.42
  -1  14  -3    6.94    7.54
   1  14   3    5.15    7.51
   1  14   4    8.73    6.52
   1  14   4   11.01    9.84
  -1  14  -4   11.09    8.73
  -2   0  15    5.08    6.42
  -2   0  14  213.22   11.15
  -2   0  13   -5.82    4.12
   2   0 -13   -0.75    1.93
  -2   0  12 1489.32   21.07
   2   0 -12 1464.76   16.49
  -2   0  11    0.66    3.80
   2   0 -11    2.40    3.27
  -2   0  11    2.97    2.83
  -2   0  10    2.85    5.43
  -2   0  10    2.22    1.85
  -2   0   9    0.17    3.42
   2   0  -9    2.23    2.77
  -2   0   9   -1.64    2.10
  -2   0   8  299.40   10.03
   2   0  -8  305.40    9.05
   2   0  -8  295.12    8.74
  -2   0   8  278.26    7.41
  -2   0   7    1.31    4.19
   2   0  -7    4.41    3.47
   2   0  -7    0.66    3.21
  -2   0   7    5.91    4.14
  -2   0   6  299.20    9.46
   2   0  -6  265.34    8.36
   2   0  -6  274.99    8.54
  -2   0   6  284.96    9.02
  -2   0   5   -3.03    4.47
   2   0  -5    1.11    3.44
   2   0  -5    1.95    5.57
  -2   0   5   -1.80    4.29
  -2   0   4 1650.27   23.18
   2   0  -4 1874.87   25.59
   2   0  -4 1738.75   24.13
  -2   0   4 1823.00   24.83
  -2   0   3    5.38    4.47
   2   0  -3   -2.97    3.74
   2   0  -3   -3.36    5.81
  -2   0   3   -1.25    3.97
  -2   0   2 1977.76   26.90
   2   0  -2 2058.73   27.86
   2   0  -2 1905.91   26.96
  -2   0   2 1930.36   26.00
  -2   0   1    1.18    2.34
   2   0  -1    5.21    5.33
   2   0  -1   10.07    7.97
  -2   0   1    2.47    4.20
  -2   0   0  562.35   10.81
   2   0   0  584.33   10.37
   2   0   0  637.57   13.11
  -2   0   0  610.24   11.32
  -2   0  -1   -1.47    5.44
   2   0   1    2.82    3.66
   2   0   1   -0.44    5.10
  -2   0  -1    5.38    4.35
  -2   0  -2  396.25   19.68
   2   0   2  377.07    8.84
   2   0   2  356.97    7.87
  -2   0  -2  364.46    8.88
  -2   0  -3    0.30    4.07
   2   0   3    0.49    2.09
   2   0   3    1.35    2.45
   2   0   3   -4.98    3.09
   2   0   4   97.32    9.73
   2   0   4   96.93    7.69
   2   0   4  108.84    6.19
   2   0   4  105.18    6.35
   2   0   5    1.38    1.59
   2   0   5   -2.24    4.83
   2   0   5    0.95    2.01
   2   0   5    0.96    2.22
   2   0   6  437.06    9.67
   2   0   6  454.94    9.54
   2   0   6  454.98    7.55
   2   0   6  452.18    8.24
   2   0   7    1.79    3.61
   2   0   7    2.12    1.78
   2   0   7   -0.24    2.36
   2   0   8   75.68    6.04
   2   0   8   79.27    3.73
   2   0   8   86.08    5.21
   2   0   9    4.38    3.77
   2   0   9    2.58    2.11
   2   0   9    4.36    2.18
   2   0  10  975.48   24.51
   2   0  10  946.22   21.46
   2   0  10 1001.52   22.97
   2   0  11    6.27    4.89
   2   0  11    0.17    1.04
   2   0  12  619.73   13.26
   2   0  13   -0.10    4.54
   2   0  14  112.72   10.07
   2   0  15    3.63    4.48
  -2   1  16    7.54    6.00
  -2   1  15   12.87    7.90
  -2   1  14   21.10    7.39
  -2  -1  14    7.82    3.55
   2   1 -13 1212.26   15.02
  -2   1  13 1287.73   19.71
  -2  -1  13 1283.86   16.87
   2   1 -12    0.65    3.33
  -2   1  12    0.11    5.14
  -2  -1  12    0.25    3.83
   2  -1 -12    1.99    2.75
   2   1 -11  417.60   13.55
  -2   1  11  404.63   13.88
  -2   1  11  378.33   10.23
   2  -1 -11  403.28   11.83
  -2  -1  11  430.30   14.02
   2   1 -10    2.73    2.08
  -2   1  10    1.51    4.16
  -2   1  10    3.83    2.34
   2   1 -10    2.84    5.03
  -2  -1  10    3.24    4.56
  -2  -1  10    2.78    2.16
   2  -1 -10    1.49    2.50
  -2   1   9    6.31    3.75
  -2   1   9    3.37    4.53
   2   1  -9    5.68    4.98
   2  -1  -9    4.11    3.29
  -2  -1   9    7.42    3.12
  -2  -1   9    5.84    4.99
   2   1  -8    7.01    3.43
  -2   1   8    3.27    4.96
  -2   1   8    5.98    3.12
   2   1  -8    7.81    5.03
  -2  -1   8    2.23    4.96
  -2  -1   8    5.30    4.06
   2  -1  -8    4.58    3.57
   2   1  -7  797.05   11.70
  -2   1   7  835.56   14.47
   2   1  -7  786.33   12.10
  -2   1   7  782.23   10.74
  -2  -1   7  815.64   11.67
   2  -1  -7  799.59   12.09
  -2  -1   7  752.41   11.29
   2  -1  -7  802.57   11.15
   2   1  -6    0.63    2.92
  -2   1   6    3.96    5.14
   2   1  -6    1.72    4.29
  -2   1   6    0.09    3.38
  -2  -1   6   18.61    5.72
   2  -1  -6    0.48    3.26
   2  -1  -6    0.61    3.23
  -2  -1   6    3.46    3.61
   2   1  -5   -0.09    3.20
  -2   1   5    0.24    5.47
   2   1  -5    0.79    4.60
  -2   1   5   -2.39    3.63
  -2  -1   5    6.68    4.45
   2  -1  -5   -1.11    3.80
   2  -1  -5    3.78    3.74
  -2  -1   5    8.16    4.14
  -2   1   4   21.90    8.13
   2   1  -4   26.44    5.95
   2   1  -4   13.06    7.46
  -2   1   4   22.39    5.31
  -2  -1   4   15.21    5.85
   2  -1  -4   14.95    4.23
   2  -1  -4   19.23    7.03
  -2  -1   4   27.64    5.95
  -2   1   3 6337.47   82.73
   2   1  -3 5962.84   74.60
   2   1  -3 6507.29   82.48
  -2   1   3 6209.04   77.82
  -2  -1   3 6325.88   79.23
   2  -1  -3 6410.84   80.59
   2  -1  -3 6219.90   78.53
  -2  -1   3 6160.12   77.65
  -2   1   2   -1.32    6.47
   2   1  -2    0.25    3.68
   2   1  -2    0.80    5.92
  -2   1   2   -0.69    4.01
  -2  -1   2    2.75    6.12
   2  -1  -2   -0.87    4.43
   2  -1  -2   -1.18    6.03
  -2  -1   2   -3.74    4.37
  -2   1   1 6558.88   82.30
   2   1  -1 6598.00   82.33
   2   1  -1 6600.30   82.94
  -2   1   1 6292.62   78.68
  -2  -1   1 6614.17   82.69
   2  -1  -1 6331.85   79.21
   2  -1  -1 6676.09   83.87
  -2  -1   1 6478.93   80.68
   2   1   0   36.02    6.94
   2   1   0   38.47   14.83
  -2   1   0   43.64    7.35
   2  -1   0   41.76    5.57
   2  -1   0   47.04   12.96
  -2  -1   0   22.47   10.11
  -2  -1   0   32.11    6.18
   2  -1   0   35.83    7.11
   2   1   1 2024.38   27.52
   2   1   1 2021.55   30.54
  -2   1  -1 2165.45   28.85
   2  -1   1 1966.98   25.85
   2  -1   1 2225.97   31.98
  -2  -1  -1 2085.66   28.59
  -2  -1  -1 2024.82   27.36
   2  -1   1 1991.81   27.75
  -2   1  -2    0.88    3.46
   2   1   2   -0.53    4.28
  -2   1  -2    1.97    2.18
   2   1   2    1.36    3.96
   2  -1   2    8.76    5.66
   2  -1   2   -5.76    3.97
  -2  -1  -2    3.36    3.90
  -2  -1  -2    1.74    3.73
   2   1   3    4.04    4.53
  -2   1  -3    2.47    4.17
  -2   1  -3   -0.92    4.20
   2   1   3   -1.09    6.15
   2   1   3   -0.71    2.90
   2  -1   3   -2.57    3.70
   2  -1   3    0.66    3.68
  -2  -1  -3    2.79    3.20
   2   1   4   61.70   11.93
  -2   1  -4   67.11   10.09
  -2   1  -4   60.39   15.20
   2   1   4   58.12    8.79
   2   1   4   78.67    4.68
   2  -1   4   53.83    5.64
   2  -1   4   56.50    9.61
   2   1   5 2480.06   46.52
   2   1   5 2289.20   37.85
   2   1   5 2375.37   41.40
  -2   1  -5 2418.66   41.71
   2   1   5 2385.83   41.10
   2  -1   5 2431.54   40.54
   2  -1   5 2460.81   41.86
   2   1   6   -0.87    1.79
   2   1   6   -1.71    5.22
   2   1   6   -1.64    1.74
  -2   1  -6    3.05    2.79
   2  -1   6   -1.72    2.63
   2  -1   6    3.56    3.25
   2  -1   6    0.82    3.34
   2   1   7    4.26    2.29
   2   1   7    4.28    5.47
   2   1   7    6.15    3.22
  -2   1  -7    6.43    4.04
   2  -1   7    2.51    2.23
   2  -1   7    4.94    2.19
   2  -1   7    2.95    2.88
   2   1   8    3.49    1.98
   2   1   8    6.07    5.25
   2   1   8    0.52    1.39
  -2   1  -8   -0.24    2.55
   2  -1   8   -0.83    1.96
   2  -1   8   -0.07    1.80
   2  -1   8   -0.86    2.92
   2   1   9  851.94   30.64
   2   1   9  919.83   35.17
   2   1   9  951.55   34.05
   2  -1   9  932.24   34.70
   2  -1   9  870.46   31.71
   2   1  10    2.27    0.73
   2   1  10    6.92    4.00
   2   1  10    2.98    0.92
   2  -1  10    6.10    4.28
   2  -1  10    4.32    2.20
   2   1  11    4.85    5.18
   2  -1  11   17.47    5.75
   2  -1  11   10.42    3.27
   2   1  12    9.53    5.25
   2  -1  12   12.29    7.07
   2  -1  12    4.50    2.36
   2   1  13    9.10    7.62
   2  -1  13    4.41    3.77
   2   1  14    4.60    4.78
   2  -1  14    8.14    5.33
   2   1  15   14.43    6.74
  -2   2  17    1.30    5.21
  -2   2  16   79.57    9.70
  -2   2  15    9.48    7.02
  -2   2  14   69.69    8.34
   2   2 -14   72.46    7.09
   2   2 -13   12.27    6.94
  -2   2  13    4.05    5.38
  -2  -2  13   11.40    4.35
   2   2 -12 1602.11   15.86
  -2   2  12 1591.09   19.67
  -2  -2  12 1589.18   13.56
   2  -2 -12 1651.73    9.30
   2   2 -11    3.44    2.22
  -2   2  11    2.38    5.31
  -2  -2  11    3.21    2.55
   2  -2 -11    0.52    1.21
   2  -2 -11    1.97    1.88
   2   2 -10   45.28    3.89
  -2   2  10   50.14    8.25
   2   2 -10   49.61    8.07
   2  -2 -10   34.59    8.81
  -2  -2  10   48.53    5.50
   2  -2 -10   40.49    4.46
   2   2  -9    5.58    3.02
  -2   2   9    6.46    5.13
   2   2  -9    3.73    3.99
  -2  -2   9   -0.49    2.42
   2  -2  -9    5.96    3.76
   2   2  -8   35.52    6.25
  -2   2   8   36.24    8.54
  -2  -2   8   26.37    4.54
   2  -2  -8   30.82    4.30
   2   2  -7   -1.49    2.18
  -2   2   7   -1.24    5.49
   2   2  -7    0.55    4.39
  -2  -2   7   -0.06    2.59
  -2  -2   7    2.83    3.34
   2  -2  -7    6.57    4.37
   2   2  -6 1662.24   28.48
  -2   2   6 1859.51   34.57
  -2  -2   6 1833.72   30.91
   2  -2  -6 1756.99   30.32
  -2  -2   6 1738.85   30.49
   2  -2  -6 1799.69   30.86
   2   2  -5    0.82    5.12
   2   2  -5   -0.40    2.71
  -2   2   5   -4.59    5.76
   2  -2  -5   -5.88    3.80
   2  -2  -5    1.25    1.71
  -2  -2   5    0.09    1.89
  -2  -2   5    4.23    4.23
   2  -2  -5   -2.77    3.61
   2   2  -4    5.91    5.87
   2   2  -4   -0.04    1.63
  -2   2   4    1.90    6.29
   2  -2  -4   -0.13    4.26
   2  -2  -4    1.20    3.86
  -2  -2   4    1.66    2.70
  -2  -2   4   -0.53    4.76
   2  -2  -4   -3.48    4.38
   2   2  -3   -0.74    6.02
   2   2  -3   -1.99    3.05
  -2   2   3   -3.29    6.08
   2  -2  -3    4.60    4.84
   2  -2  -3   -0.85    3.95
  -2  -2   3   -1.87    3.28
  -2  -2   3   -1.49    5.20
   2  -2  -3    0.28    4.99
  -2   2   1    5.05    5.80
   2   2  -1    3.82    4.18
  -2   2   1    0.77    4.52
   2   2  -1    2.04    5.98
   2  -2  -1    7.99    7.00
   2  -2  -1    7.08    3.73
  -2  -2   1    1.21    4.13
  -2  -2   1   10.77    5.51
  -2  -2   0  850.95   26.48
   2  -2   0  974.73   14.44
   2   2   1   15.57   11.33
  -2   2  -1    5.92    5.22
  -2   2  -1    8.12    7.84
   2   2   1   19.33    8.05
   2   2   1   47.97    6.27
   2  -2   1   10.66    7.12
   2  -2   1   25.10    6.61
  -2  -2  -1    8.70    4.01
   2   2   2  165.55   12.98
  -2   2  -2  158.37    8.18
  -2   2  -2  162.64    8.85
   2   2   2  134.34    8.55
   2   2   2  156.22    6.13
   2  -2   2  159.31   10.42
   2  -2   2  151.23    5.77
  -2  -2  -2  157.25    5.92
   2   2   3   -0.66    5.92
  -2   2  -3    4.21    3.38
  -2   2  -3   -2.09    5.28
   2   2   3    4.11    6.48
   2   2   3    3.32    4.18
   2  -2   3   10.40    6.79
   2  -2   3   -0.86    3.31
  -2  -2  -3   -0.13    3.55
  -2   2  -4 3907.98   65.60
  -2   2  -4 4087.69   24.38
   2   2   4 3808.48   64.89
   2   2   4 3801.92   62.07
   2  -2   4 3808.82   63.91
   2  -2   4 3883.59   63.76
  -2  -2  -4 3880.39   63.58
  -2   2  -5   42.06    8.42
  -2   2  -5   42.73    9.20
   2   2   5   49.19   10.15
   2   2   5   37.52    3.29
   2  -2   5   42.26   10.81
   2  -2   5   27.59    3.52
  -2  -2  -5   43.08    4.40
  -2   2  -6   51.57    7.50
   2   2   6   52.68   10.07
   2   2   6   48.09    3.45
   2   2   6   51.27    5.68
   2  -2   6   45.97    4.16
   2  -2   6   44.28    3.14
   2  -2   6   53.22    4.94
   2   2   7   -0.31    0.93
   2   2   7    1.54    6.33
   2   2   7    2.85    1.62
  -2   2  -7    2.53    2.54
   2  -2   7    0.91    3.30
   2  -2   7    3.84    3.05
   2  -2   7    1.40    2.84
   2   2   8    0.52    0.38
   2   2   8   -0.03    5.75
   2   2   8    1.58    0.85
  -2   2  -8   -0.03    2.23
   2  -2   8    1.11    2.64
   2  -2   8    3.09    2.42
   2  -2   8    0.48    1.61
   2   2   9    5.96    7.82
  -2   2  -9    0.64    2.01
   2  -2   9    3.94    2.45
   2  -2   9    3.30    4.17
   2  -2   9    1.85    1.78
   2   2  10   16.32    5.57
  -2   2 -10   19.48    6.62
   2  -2  10    9.66    3.06
   2   2  11   13.88   10.09
  -2   2 -11    1.28    2.33
   2  -2  11    1.81    2.92
   2   2  12    8.35    5.70
  -2   2 -12   -0.18    0.97
   2  -2  12    0.86    3.12
   2   2  13    9.98    8.43
   2  -2  13    0.88    2.46
   2   2  14   68.42   10.01
   2   2  15    0.16    5.50
   2   2  16   20.18    8.94
  -2   3  17   55.04   11.86
  -2   3  16    7.07    5.49
  -2   3  15   15.22    5.79
  -2   3  14   21.97    9.35
   2   3 -14   26.51    4.32
  -2   3  13    2.45    5.98
   2   3 -13    6.36    4.39
   2   3 -12   23.42    6.39
  -2   3  12   10.50    6.48
  -2  -3  12   16.98    3.10
   2   3 -11  100.95    3.55
  -2   3  11  118.98   10.84
   2   3 -11  105.49    7.73
   2  -3 -11   95.11    4.23
  -2  -3  11  114.04    4.53
   2  -3 -11  126.71    4.45
   2   3 -10   21.73    3.14
  -2   3  10   17.81    8.57
   2   3 -10   27.13    7.78
   2  -3 -10   14.71    4.05
  -2  -3  10   24.62    3.26
   2  -3 -10   37.97    5.89
   2   3  -9   14.90    2.82
  -2   3   9   12.39    6.17
   2   3  -9    8.35    4.87
   2  -3  -9    8.34    2.70
  -2  -3   9    5.55    2.20
   2  -3  -9   20.84    4.29
   2   3  -8    7.49    2.21
  -2   3   8    3.71    6.70
   2   3  -8    1.69    4.62
   2  -3  -8    3.88    2.62
  -2  -3   8    4.64    2.84
   2  -3  -8    8.35    3.16
   2   3  -7   28.41    2.79
  -2   3   7   18.03    6.67
   2   3  -7   30.20    7.67
   2  -3  -7   28.57    6.22
  -2  -3   7   26.46    3.41
   2  -3  -7   32.14    4.49
  -2   3   6    1.71    6.97
   2   3  -6    0.49    1.80
   2   3  -6   11.96    7.75
   2  -3  -6   -0.21    1.98
  -2  -3   6    1.84    2.64
   2  -3  -6    3.10    4.39
  -2   3   5 1139.32   23.97
   2   3  -5 1131.41   19.72
   2   3  -5 1172.91   23.19
   2  -3  -5 1149.04   21.38
  -2  -3   5 1147.06   21.82
   2  -3  -5 1159.64   21.35
   2   3  -4    1.82    6.38
   2   3  -4    2.64    2.36
  -2   3   4    0.83    7.28
   2  -3  -4    2.45    3.57
   2  -3  -4    1.67    1.73
  -2  -3   4    0.19    2.64
  -2  -3   4    4.07    4.53
   2  -3  -4    4.37    4.27
   2   3  -3 5251.32   23.66
  -2  -3   3 5169.89   16.71
  -2   3   2   -2.03    6.00
   2   3  -2    2.17    1.93
  -2   3   2   -4.75    5.61
   2   3  -2   -7.91    5.60
   2  -3  -2    0.14    4.46
   2  -3  -2    1.50    2.71
  -2  -3   2   -0.26    2.27
  -2  -3   2   -2.41    5.06
   2   3  -1  274.11    8.47
  -2   3   1  303.50   10.98
  -2   3   1  290.15   17.65
   2   3  -1  305.54    9.10
   2   3  -1  287.38   10.73
   2  -3  -1  299.35    8.49
   2  -3  -1  292.10    8.39
  -2  -3   1  293.85    9.04
   2   3   0    3.40    2.74
  -2   3   0    1.67    5.45
  -2   3   0   -0.60    3.51
   2   3   0   10.41    7.40
   2   3   0    6.07    5.31
   2  -3   0    7.51    5.69
   2  -3   0    9.04    5.74
  -2  -3   0    3.72    4.35
   2   3   1   68.94    8.15
  -2   3  -1   70.42    7.48
  -2   3  -1   79.76   17.39
   2   3   1   67.05    9.52
   2   3   1   73.18    7.95
   2  -3   1   61.64    6.12
   2  -3   1   73.51    6.09
  -2  -3  -1   68.87    5.66
  -2   3  -2   -2.62    4.25
   2   3   2    0.90    3.77
   2   3   2    1.24    6.19
  -2   3  -2    3.08    3.06
  -2  -3  -2   -0.60    5.44
   2  -3   2    0.55    4.91
   2  -3   2    0.20    3.68
  -2  -3  -2    6.26    3.54
  -2   3  -3 3043.25   50.61
  -2   3  -3 3183.03   60.79
   2   3   3 3107.83   51.49
   2  -3   3 3030.13   50.15
   2  -3   3 3327.37   55.57
  -2  -3  -3 3262.58   54.13
  -2   3  -4    2.49    3.88
  -2   3  -4    6.16    5.58
   2   3   4   -2.34    7.59
   2   3   4   -0.49    2.52
   2  -3   4    5.83    3.73
   2  -3   4   -0.47    2.41
  -2  -3  -4    2.40    3.29
  -2   3  -5   42.51    8.19
  -2   3  -5   47.73   12.10
   2   3   5   40.85   11.92
   2   3   5   36.00    4.43
   2  -3   5   34.42    4.88
   2  -3   5   31.92    3.67
  -2  -3  -5   37.70    3.86
  -2   3  -6    3.81    2.29
  -2   3  -6    4.25    5.74
   2   3   6    7.75    8.54
   2   3   6    2.63    2.78
   2  -3   6    3.89    2.89
  -2  -3  -6    5.03    2.85
   2   3   7    1.00    0.98
   2   3   7   -2.35    7.10
  -2   3  -7   -3.47    4.20
   2   3   7    0.40    0.83
   2  -3   7    0.28    2.84
   2  -3   7    2.19    2.84
   2   3   8    0.99    6.86
  -2   3  -8    2.18    5.69
   2  -3   8    1.23    2.44
   2  -3   8    5.74    3.50
   2   3   9    7.98    6.39
  -2   3  -9   13.38    4.91
   2  -3   9    7.88    2.92
   2  -3   9    7.00    3.39
   2   3  10   -0.62    6.43
  -2   3 -10    4.03    4.23
   2  -3  10    2.57    2.70
   2  -3  10    5.08    3.04
  -2   3 -11   34.59   15.29
   2   3  11   34.99   10.07
   2  -3  11   37.78    7.70
   2   3  12   22.72    9.41
  -2   3 -12   18.39    9.56
   2  -3  12   19.22    6.93
   2   3  13    4.56    5.14
  -2   3 -13    5.42    3.59
   2   3  14    6.51    6.07
   2   3  15   67.71   11.78
   2   3  16   39.74   11.98
  -2   4  17    7.90    7.21
  -2   4  16   36.89    9.12
  -2   4  15    5.96    6.26
   2   4 -15    4.10    5.23
  -2   4  14   11.18    6.48
   2   4 -14    3.62    4.59
  -2   4  13    3.23    7.08
   2   4 -13    3.21    5.05
  -2   4  12   81.92   12.24
   2   4 -12   79.27    8.42
  -2   4  11   47.54   12.36
   2   4 -11   52.07    8.22
  -2   4  10  473.07   18.82
   2   4 -10  507.71   17.06
   2  -4 -10  465.16   12.69
   2  -4 -10  477.52   12.75
  -2   4   9   13.10    7.80
   2   4  -9   13.24    8.74
  -2  -4   9    9.14    2.84
   2  -4  -9   15.71    3.13
   2  -4  -9   24.61    4.79
  -2   4   8 1348.84   35.78
   2   4  -8 1395.97   33.96
  -2  -4   8 1332.32   27.80
   2  -4  -8 1328.53   29.13
   2   4  -7   22.49    2.25
  -2   4   7   13.97   10.11
   2   4  -7   29.49    9.16
  -2  -4   7   18.01    3.84
   2  -4  -7   26.12    5.06
   2   4  -6 1066.34   11.96
  -2   4   6 1095.49   21.55
   2   4  -6 1071.94   17.21
   2  -4  -6 1021.15   15.04
   2  -4  -6 1063.09   14.41
   2   4  -5    3.24    1.67
  -2   4   5    8.92   12.16
   2   4  -5   -1.94    1.68
   2   4  -5   10.81   10.85
   2  -4  -5    4.87    3.96
   2  -4  -5   10.34    3.96
   2   4  -4  146.63    5.75
  -2   4   4  144.40   12.91
   2   4  -4  162.09    6.00
  -2   4   4  161.73    9.73
   2   4  -4  162.46   12.32
   2  -4  -4  139.69    5.48
   2   4  -3   28.80    7.52
  -2   4   3   35.00    9.74
   2   4  -3   33.01    5.23
  -2   4   3   29.89   14.63
   2   4  -3   28.67    9.88
   2  -4  -3   28.75    4.97
   2   4  -2  942.42   17.96
  -2   4   2  948.57   20.43
  -2   4   2  920.12   22.80
   2   4  -2  928.26   17.52
   2   4  -2  947.45   21.45
   2  -4  -2  892.82   17.59
   2  -4  -2  866.21   17.36
  -2  -4   2  861.62   18.39
   2   4  -1    5.38    3.74
  -2   4   1    7.79    5.58
  -2   4   1    7.91    8.75
   2   4  -1    7.78    5.85
   2   4  -1   13.02    8.99
   2  -4  -1    3.03    5.97
   2  -4  -1    4.01    4.25
  -2  -4   1    6.36    4.41
   2   4   0   10.63    5.15
  -2   4   0    6.55    5.14
  -2   4   0   12.19   11.31
   2   4   0   16.82    6.92
   2   4   0   18.22    8.52
   2  -4   0   11.87    6.85
   2  -4   0   19.25    6.80
  -2  -4   0   15.17    3.96
  -2   4  -1    1.16    4.31
   2   4   1    0.35    4.76
   2   4   1    0.90    5.88
  -2   4  -1    1.97    3.15
  -2  -4  -1    4.01    4.26
   2  -4   1   -5.44    5.08
   2  -4   1    2.60    4.50
  -2  -4  -1   12.49    5.36
  -2   4  -2  162.98    7.30
  -2   4  -2  168.37   15.16
   2   4   2  172.69   12.37
   2   4   2  154.27    8.09
   2  -4   2  151.85    7.35
  -2  -4  -2  158.52    6.86
  -2   4  -3    5.00    4.45
  -2   4  -3    5.68    6.90
   2   4   3   -3.60    7.30
   2   4   3    0.43    3.41
   2  -4   3    3.30    3.49
  -2  -4  -3    4.45    4.28
  -2   4  -4   16.16    3.35
  -2   4  -4   15.60    9.00
   2   4   4    4.96    7.66
   2   4   4   10.04    4.28
   2  -4   4   19.82    3.46
  -2  -4  -4   17.62    3.63
  -2   4  -5   -0.82    2.41
  -2   4  -5   -2.62    5.09
   2   4   5    4.53    9.15
   2   4   5   -0.01    2.58
   2  -4   5    1.61    2.57
  -2  -4  -5    1.52    3.21
  -2   4  -6   18.08    4.73
  -2   4  -6   10.91    5.60
   2   4   6    8.12   12.33
   2   4   6   13.43    3.15
   2  -4   6   15.68    4.60
  -2  -4  -6   15.56    2.49
   2   4   7    0.34    1.26
   2   4   7   -4.50    8.07
  -2   4  -7    4.35    5.62
   2  -4   7    1.51    1.58
   2  -4   7   -1.39    2.36
  -2  -4  -7    0.29    1.29
   2   4   8  585.92   20.95
   2   4   8  594.58   27.09
  -2   4  -8  574.04   23.70
   2  -4   8  552.13   20.47
   2  -4   8  607.10   22.86
   2   4   9   71.20   14.26
  -2   4  -9   41.17   14.89
   2  -4   9   44.07    3.74
   2  -4   9   48.56    4.16
   2   4  10  202.79   13.83
  -2   4 -10  190.72    8.33
   2  -4  10  186.27    4.20
   2   4  11   12.52    8.16
  -2   4 -11    4.43    2.73
   2  -4  11    2.79    1.77
   2   4  12   15.13   10.15
  -2   4 -12    7.25    4.90
   2   4  13    7.33    7.85
  -2   4 -13    5.93    3.86
   2   4  14   46.61   10.00
   2   4  15    6.01    7.96
   2   4  16    7.31   10.76
  -2   5  16    8.84    8.53
  -2   5  15    1.46    8.07
   2   5 -15   -1.46    4.39
  -2   5  14   13.84   10.42
   2   5 -14   11.08    7.46
  -2   5  13    5.79    7.23
   2   5 -13    3.18    5.71
  -2   5  12    7.69   11.33
   2   5 -12   -1.33    5.53
  -2   5  11  122.36   16.68
   2   5 -11  117.06    9.68
   2  -5 -11   93.22    4.10
  -2   5  10    4.86    7.48
   2   5 -10   -2.51    7.24
   2  -5 -10    5.30    2.37
   2  -5 -10    0.35    2.20
  -2   5   9  473.05   20.31
   2   5  -9  482.99   19.25
   2  -5  -9  453.03   14.19
  -2   5   8    9.41    9.16
   2   5  -8    7.63    7.22
   2  -5  -8    5.43    2.48
  -2   5   7  329.60   15.86
   2   5  -7  326.78    7.05
   2   5  -7  336.98   14.82
   2  -5  -7  317.60    9.63
   2  -5  -7  334.61   15.36
   2   5  -6   16.45    2.26
  -2   5   6   14.47    8.96
   2   5  -6   29.31    8.94
   2  -5  -6   12.04    3.60
   2  -5  -6   15.90    5.34
   2   5  -5  493.71   10.68
  -2   5   5  488.42   15.20
   2   5  -5  507.81   10.35
  -2   5   5  538.49   17.18
   2   5  -5  506.18   16.10
   2  -5  -5  494.27   11.57
   2   5  -4    2.72    1.85
  -2   5   4    0.22    6.65
   2   5  -4    2.96    2.15
  -2   5   4    4.20    4.12
   2   5  -4    7.27    6.75
   2  -5  -4   -2.70    2.99
   2   5  -3   -0.28    2.36
  -2   5   3    0.33    6.45
   2   5  -3    1.77    2.94
  -2   5   3    1.58    1.89
   2   5  -3    2.40    7.58
   2   5  -2   61.18    5.11
  -2   5   2   66.60   10.28
   2   5  -2   69.11    7.05
  -2   5   2   54.43   19.11
   2   5  -2   85.08   12.84
   2   5  -1   54.60   10.68
  -2   5   1   56.87    6.81
   2   5  -1   63.51    6.44
  -2   5   1   57.86   27.71
   2   5  -1   48.98    9.74
  -2   5   0   39.11    8.14
   2   5   0   35.73    8.33
   2   5   0   37.30    7.96
  -2   5   0   32.02   14.16
   2  -5   0   33.51    5.21
  -2  -5   0   32.33    5.03
  -2   5  -1   35.21    6.50
  -2   5  -1   40.75   17.50
   2   5   1   30.28    8.00
   2   5   1   17.03    5.02
   2  -5   1   29.95    4.82
  -2  -5  -1   26.38    5.45
  -2   5  -2   -2.02    3.77
  -2   5  -2   -1.48    6.94
   2   5   2    6.91    8.44
   2   5   2    2.25    4.72
   2  -5   2    2.13    3.24
  -2  -5  -2   -0.56    2.91
  -2   5  -3    3.37    4.37
  -2   5  -3    4.08    3.60
   2   5   3   10.01    6.24
   2   5   3   -1.08    3.68
   2  -5   3    5.12    4.05
  -2  -5  -3    3.33    2.50
  -2   5  -4   54.74    5.57
  -2   5  -4   66.41   24.30
   2   5   4   66.14    9.91
   2   5   4   60.80    5.72
   2  -5   4   56.88    4.00
  -2  -5  -4   57.41    4.68
  -2   5  -5   20.85    4.23
  -2   5  -5    9.80    6.05
   2   5   5   24.82   11.65
   2   5   5   17.26    4.22
   2  -5   5   11.99    1.98
  -2   5  -6    3.23    5.64
   2   5   6    6.67    8.92
   2   5   6   -0.59    2.40
   2  -5   6    3.43    2.04
  -2  -5  -6    5.20    4.32
  -2   5  -7  379.02   17.55
  -2   5  -7  359.67   17.19
   2   5   7  400.89   22.25
   2   5   7  382.15   14.74
   2  -5   7  378.99   14.32
  -2  -5  -7  370.17   14.34
   2   5   8    4.62    1.89
   2   5   8   17.70   13.08
  -2   5  -8    9.20    9.09
   2  -5   8    2.09    1.51
   2  -5   8    2.76    1.67
  -2  -5  -8    3.01    1.97
   2  -5   9 4126.39   13.76
   2   5  10    2.34    9.21
  -2   5 -10   -4.48    4.90
   2  -5  10    2.31    1.51
   2   5  11   20.99   13.05
  -2   5 -11    6.53    4.04
   2   5  12    1.40    5.68
  -2   5 -12   11.11    5.89
   2   5  13    1.41    8.64
  -2   5 -13   -2.55    4.23
   2   5  14    7.31    9.47
   2   5  15  404.85   19.11
  -2   6  16   15.58    8.95
  -2   6  15   12.75    9.83
   2   6 -15   -1.12    4.99
  -2   6  14   -4.42    9.74
   2   6 -14   11.20    9.67
  -2   6  13    3.02    9.76
   2   6 -13   -5.53    5.76
  -2   6  12    4.72    8.99
   2   6 -12    5.70    6.26
  -2   6  11   16.25    9.90
   2   6 -11   16.09    9.65
  -2   6  10   64.92   12.70
   2   6 -10   63.58    9.91
   2  -6 -10   58.06    7.82
  -2   6   9    9.60    9.93
   2   6  -9    7.84    8.16
   2  -6  -9   10.04    2.91
   2  -6  -9    5.12    5.37
  -2   6   8   14.83   13.01
   2   6  -8    7.63    7.66
   2  -6  -8    4.01    1.77
   2  -6  -8    0.12    3.17
  -2   6   7   32.29    9.09
   2   6  -7   52.24   11.48
   2  -6  -7   55.97    8.53
   2   6  -6   68.86    3.28
  -2   6   6   74.52   13.33
   2   6  -6   69.02    3.88
  -2   6   6   65.77   14.05
   2   6  -6   70.75   10.02
   2   6  -5   74.03    4.24
  -2   6   5   88.99   12.42
  -2   6   5   80.04   13.60
   2   6  -5   84.04   11.01
  -2   6   4   71.57    9.98
   2   6  -4   60.41    5.71
  -2   6   4   68.75    7.91
   2   6  -4   70.76   10.16
   2   6  -3   -0.76    2.12
  -2   6   3   -0.63    6.26
   2   6  -3    0.18    2.69
  -2   6   3    3.47    4.77
   2   6  -3    6.00    8.26
   2   6  -2   79.20    7.49
  -2   6   2   82.64    9.41
   2   6  -2   79.81    5.75
  -2   6   2   83.95   12.27
   2   6  -2   82.47   14.10
  -2   6   1  112.96    9.06
   2   6  -1  113.56   12.88
   2   6  -1  117.37   12.25
  -2   6   1  108.32   22.97
  -2  -6   1  120.50    7.37
  -2   6   0    8.98    6.83
   2   6   0    3.80    4.78
  -2   6   0    7.87    8.76
   2   6   0   13.19    6.58
  -2   6  -1   89.35    7.27
  -2   6  -1   88.71   34.21
   2   6   1   82.99    7.76
   2   6   1   98.64    9.13
   2  -6   1   72.47    7.34
  -2   6  -2  469.27   11.86
  -2   6  -2  460.49   16.71
   2   6   2  427.04   12.49
   2   6   2  428.57   11.92
   2  -6   2  420.18   10.69
  -2   6  -3  149.30    7.41
  -2   6  -3  147.89   10.20
   2   6   3  171.25   12.04
   2   6   3  165.55    8.56
   2  -6   3  138.17    6.03
  -2   6  -4  230.97    8.48
  -2   6  -4  249.22   12.53
   2   6   4  230.81   12.76
   2   6   4  237.74    9.62
   2  -6   4  223.48    7.10
  -2  -6  -4  209.30    8.26
  -2   6  -5   85.75   10.72
   2   6   5   90.90   24.66
   2   6   5   69.86    6.06
   2  -6   5   68.83    4.17
  -2  -6  -5   72.23    5.09
  -2   6  -6   92.03    9.02
  -2   6  -6   66.80    9.10
   2   6   6   39.81    9.22
   2   6   6   70.64    5.39
   2  -6   6   76.24    3.85
  -2  -6  -6   81.40    5.19
  -2   6  -7    1.98    2.59
  -2   6  -7    0.03    4.90
   2   6   7    4.84    8.85
   2   6   7    3.52    3.07
   2  -6   7    3.21    1.63
  -2  -6  -7    4.76    3.07
   2   6   8   76.96    4.82
   2   6   8   65.93   12.98
  -2   6  -8   87.11   34.36
   2  -6   8   69.90    2.71
   2  -6   8   92.34    3.63
  -2  -6  -8   70.91    3.49
   2   6   9  177.93   15.15
  -2   6  -9  178.43   27.82
   2   6  10  665.31   25.83
  -2   6 -10  653.97   29.03
   2   6  11    9.62    9.66
  -2   6 -11    3.76    5.63
   2   6  12   51.20   16.49
  -2   6 -12   26.50   10.15
   2   6  13   19.57   11.20
  -2   6 -13   14.32    9.05
   2   6  14  260.61   18.48
   2   6  15   18.73   13.67
  -2   7  15   25.42   14.92
   2   7 -15   19.17    6.90
  -2   7  14    0.45   11.28
   2   7 -14    6.58    8.19
  -2   7  13   -2.67   10.74
   2   7 -13   -3.60    6.35
  -2   7  12   10.95    9.98
   2   7 -12    8.81    7.42
  -2   7  11    6.42   10.14
   2   7 -11    4.08    7.66
  -2   7  10   11.16    9.21
   2   7 -10   -0.02    8.55
   2  -7 -10    4.52    2.64
  -2   7   9   53.30   12.66
   2   7  -9   67.99   17.14
   2  -7  -9   51.93    6.66
  -2   7   8   -0.85    9.54
   2   7  -8    4.43    8.41
   2  -7  -8    2.76    3.51
  -2   7   7    8.32    8.77
  -2   7   7   -3.99    4.05
   2   7  -7    4.57    7.78
   2   7  -6   13.12    3.49
  -2   7   6   22.89    9.96
   2   7  -6   10.58    2.92
  -2   7   6    7.18    5.94
   2   7  -6   16.64   10.86
   2   7  -5    1.69    1.37
  -2   7   5   -6.60    6.72
   2   7  -5    1.42    1.90
  -2   7   5    0.95    2.28
   2   7  -5    5.02    7.45
   2   7  -4    1.15    1.61
  -2   7   4   -6.11    6.92
   2   7  -4   -0.07    2.76
  -2   7   4    1.94    2.51
   2   7  -4   -1.67    7.91
   2   7  -3   17.62    6.20
  -2   7   3   40.64    9.48
   2   7  -3   24.94    6.46
  -2   7   3   36.82    9.14
   2   7  -3   13.31    8.75
  -2   7   2    7.92    8.51
   2   7  -2    7.62    5.37
  -2   7   2    7.85    3.08
   2   7  -2    2.06    8.58
  -2   7   1   93.43   10.51
   2   7  -1   66.87    8.37
  -2   7   1   93.96   29.00
   2   7  -1   74.26   13.13
  -2   7   0   35.88    6.81
   2   7   0   45.65   13.41
  -2   7   0   33.78   14.89
   2   7   0   40.44    9.17
  -2   7  -1  682.67   19.30
   2   7   1  663.50   27.56
  -2   7  -1  668.53   22.54
   2   7   1  673.27   18.91
  -2   7  -2    5.64    4.08
   2   7   2    3.76    5.74
  -2   7  -2    4.55    7.70
   2   7   2   -6.58    5.29
  -2   7  -3   91.87    7.27
  -2   7  -3   85.86   11.95
   2   7   3   88.25   11.21
   2   7   3   83.37    6.63
   2  -7   3   84.84    4.90
  -2   7  -4   57.57    9.87
   2   7   4   45.79   11.18
   2   7   4   48.47    6.67
   2  -7   4   36.72    4.36
  -2   7  -5  111.90    9.86
  -2   7  -5  116.33   11.43
   2   7   5   99.58   12.01
   2   7   5   91.71    7.40
   2  -7   5  101.41    5.74
  -2   7  -6    0.11    2.39
  -2   7  -6    0.93    7.53
   2   7   6    7.03    8.26
   2   7   6    6.67    6.02
   2  -7   6    5.31    2.44
  -2   7  -7   20.27    6.56
   2   7   7   26.48    8.79
  -2   7  -7   28.31   12.23
   2   7   7   34.76    5.43
   2   7   8   48.72   14.96
   2   7   8   15.32    3.70
  -2   7  -8   28.13   12.31
   2  -7   8   20.20    2.22
   2   7   9 1221.38   25.91
  -2   7  -9 1169.55   43.76
   2   7  10   47.51   22.36
  -2   7 -10   45.10   19.55
   2   7  11  263.14   18.16
  -2   7 -11  252.61   12.23
   2   7  12    1.40   11.46
  -2   7 -12   -1.04    5.22
   2   7  13    5.03   11.01
  -2   7 -13    7.53    7.96
   2   7  14    7.35   10.69
  -2   7 -14    2.96    2.63
  -2   8  15   16.71    9.19
   2   8 -15   -1.32    5.15
  -2   8  14    7.29   14.68
   2   8 -14   14.59    7.05
  -2   8  13   -1.48   10.08
   2   8 -13   22.53    8.76
  -2   8  12   36.17   13.84
   2   8 -12   35.64   11.53
  -2   8  11   11.77    9.30
   2   8 -11   19.21   13.46
  -2   8  10    0.82    5.28
   2   8 -10    0.12    9.33
   2  -8 -10   -0.14    3.13
  -2   8   9   16.27    8.77
   2   8  -9   15.60   10.03
   2  -8  -9   14.83    6.83
  -2   8   8   88.46   15.15
  -2   8   8   73.57   13.26
   2   8  -8   76.55   11.62
   2   8  -7    4.40    1.18
  -2   8   7   20.17   13.31
  -2   8   7    3.58    3.38
   2   8  -7    3.17    8.81
   2   8  -6  190.59    4.51
  -2   8   6  215.70   15.68
   2   8  -6  188.44    7.33
  -2   8   6  210.62   19.24
   2   8  -6  211.11   13.94
   2   8  -5   -0.17    1.45
  -2   8   5    1.30    8.49
   2   8  -5    0.88    3.06
  -2   8   5   -0.46    3.15
   2   8  -5   -1.18    8.13
   2   8  -4   32.48    9.90
  -2   8   4   63.55   11.75
   2   8  -4   57.34   12.77
  -2   8   4   65.28   16.36
   2   8  -4   62.73   12.23
  -2   8   3   55.09   12.39
   2   8  -3   40.52    6.32
  -2   8   3   39.33   11.17
   2   8  -3   33.38    9.88
  -2   8   2  225.82   15.85
   2   8  -2  190.36   10.84
  -2   8   2  213.78   13.43
   2   8  -2  189.97   14.61
  -2   8   1   -2.15    7.61
   2   8  -1   -0.29    5.55
  -2   8   1    3.02    3.28
   2   8  -1    5.87    7.47
  -2   8   0   99.71   10.15
   2   8   0   93.47   10.49
  -2   8   0  100.93   16.15
   2   8   0  108.81   11.47
  -2   8  -1    2.13    5.23
   2   8   1    5.80    7.03
  -2   8  -1    4.99    9.09
   2   8   1    9.15    6.30
  -2   8  -2  618.83   26.21
   2   8   2  586.29   25.76
  -2   8  -2  616.22   28.14
   2   8   2  626.03   25.97
   2   8   3    5.16    7.48
  -2   8  -3    2.55    7.74
   2   8   3    0.90    4.47
  -2   8  -4  102.39    6.80
  -2   8  -4  107.05   13.72
   2   8   4  112.89   12.56
   2   8   4   92.72    6.51
   2  -8   4   94.06    5.82
  -2   8  -5    0.70    2.82
  -2   8  -5   -3.34    8.04
   2   8   5   12.84    8.87
   2   8   5    5.73    3.84
   2  -8   5    3.34    2.64
  -2   8  -6   71.68    5.20
   2   8   6   72.87   13.07
  -2   8  -6   60.34   13.13
   2   8   6   66.52    6.43
  -2   8  -7    4.95    2.20
   2   8   7   20.44   12.71
  -2   8  -7   14.78   10.11
   2   8   7    9.52    4.05
   2   8   8  251.18   17.13
  -2   8  -8  253.00   16.42
   2   8   8  241.07   12.02
   2   8   9    8.56    9.13
  -2   8  -9    0.66    6.79
   2   8  10  230.84   17.33
  -2   8 -10  184.31   19.98
   2   8  11   13.52    9.31
  -2   8 -11    4.46    5.57
   2   8  12   67.23   18.31
  -2   8 -12   40.21   24.56
   2   8  13   20.94   13.98
  -2   8 -13    9.01    4.53
   2   8  14    8.84    8.42
  -2   8 -14    6.06    4.42
  -2   9  14   31.91   10.25
   2   9 -14   17.61    9.84
  -2   9  13   31.20   11.90
   2   9 -13   62.79   12.06
  -2   9  12    9.06    8.29
   2   9 -12   17.76    9.02
  -2   9  11   56.96   16.50
   2   9 -11   54.33   15.41
  -2   9  10   10.38    8.73
   2   9 -10    0.65    9.14
  -2   9   9   23.41   12.62
   2   9  -9   21.92   14.95
   2  -9  -9   26.30    6.32
  -2   9   8   33.21   13.50
  -2   9   8   28.69   11.05
   2   9  -8   42.80   13.70
  -2   9   7  166.59   17.38
  -2   9   7  162.39   13.90
   2   9  -7  157.93   13.23
   2   9  -6    2.57    2.85
  -2   9   6    8.36    9.21
  -2   9   6    3.71    3.16
   2   9  -6    9.79    9.11
  -2   9   5   25.91   12.61
   2   9  -5   25.16    5.44
  -2   9   5   25.70    6.98
   2   9  -5   22.58    9.42
  -2   9   4   13.90    8.95
   2   9  -4    5.14    4.50
  -2   9   4    1.87    3.92
   2   9  -4    1.80    8.83
  -2   9   3   -0.66    8.58
   2   9  -3   -0.90    3.64
  -2   9   3    5.02    4.80
   2   9  -3   12.26    8.83
  -2   9   2   44.71   14.29
  -2   9   2   50.34   14.40
   2   9  -2   33.38   12.68
  -2   9   1 1409.41   25.96
   2   9  -1 1446.25   23.55
  -2   9   1 1396.77   59.25
   2   9  -1 1370.80   24.82
  -2   9   0   53.25   12.40
   2   9   0   59.09   11.10
  -2   9   0   41.75   16.74
   2   9   0   45.59   10.53
  -2   9  -1  568.75   12.57
   2   9   1  547.82   17.15
  -2   9  -1  569.54   22.37
   2   9   1  581.22   15.67
  -2   9  -2    9.29    5.32
   2   9   2    5.45    5.01
  -2   9  -2   12.62   11.95
   2   9   2    3.46    6.20
  -2   9  -3   26.73    5.59
   2   9   3   19.08   12.40
  -2   9  -3    5.61    8.74
   2   9   3   33.68    8.43
  -2   9  -4    7.61    4.21
   2   9   4   -5.02    9.36
  -2   9  -4    3.31    8.39
   2   9   4   -1.09    4.32
  -2   9  -5    5.99    3.57
   2   9   5    8.65    9.62
  -2   9  -5    4.76    8.73
   2   9   5    6.97    5.90
  -2   9  -6   -0.35    1.82
   2   9   6    3.44    6.68
  -2   9  -6    8.66    9.06
   2   9   6    3.43    3.64
   2   9   7  144.90   14.94
  -2   9  -7  133.18   17.03
   2   9   7  131.97    9.36
   2   9   8   15.31   10.33
  -2   9  -8    6.20    8.10
   2   9   9   20.07    9.18
  -2   9  -9   15.49   12.61
   2   9  10   17.68   12.70
  -2   9 -10   10.90   10.51
   2   9  11   48.30   10.54
  -2   9 -11   45.02   22.61
   2   9  12   35.96    8.48
  -2   9 -12   26.61   15.20
   2   9  13   -0.84    8.57
  -2   9 -13    4.87    4.12
  -2  10  13   18.14   12.83
   2  10 -13    0.18    6.33
  -2  10  12  113.44   17.50
   2  10 -12  125.88   18.55
  -2  10  11    6.63    8.76
   2  10 -11    1.04    9.68
  -2  10  10   11.53   10.34
   2  10 -10    8.81    8.93
  -2  10   9    4.52    9.71
  -2  10   9    5.88    3.90
   2  10  -9    8.63   10.54
  -2  10   8    8.79   10.80
  -2  10   8    2.42    3.49
   2  10  -8    1.42   11.49
  -2  10   7    3.79   11.38
  -2  10   7    5.49    5.98
   2  10  -7    6.95    9.67
  -2  10   6    1.70   10.92
  -2  10   6    5.45    5.31
   2  10  -6   13.79   13.03
  -2  10   5    2.27   10.57
   2  10  -5    3.86    3.76
  -2  10   5    1.06    2.70
   2  10  -5    7.16   12.69
  -2  10   4   64.33   13.77
   2  10  -4   58.39    7.54
  -2  10   4   64.78   15.37
   2  10  -4   80.42   15.49
  -2  10   3    2.11    8.91
   2  10  -3   -0.71    4.19
  -2  10   3   -1.87    7.31
   2  10  -3    5.51   13.53
  -2  10   2  889.34   20.25
   2  10  -2  901.13   15.29
  -2  10   2  874.80   36.50
   2  10  -2  906.40   21.82
  -2  10   1   38.79   10.01
   2  10  -1   32.61    7.81
  -2  10   1   41.65   16.03
   2  10  -1   45.47   12.04
  -2  10   0  446.71   15.15
   2  10   0  466.37   14.92
  -2  10   0  428.19   31.92
   2  10   0  450.42   16.66
  -2  10  -1    7.29    4.64
   2  10   1   14.08    9.95
  -2  10  -1   15.43    8.11
   2  10   1   21.20   10.47
  -2  10  -2   13.24    6.63
   2  10   2   -0.08    7.36
  -2  10  -2   13.54   10.64
   2  10   2   -5.30    6.02
  -2  10  -3    1.85    4.53
   2  10   3    5.95    9.03
  -2  10  -3    4.33    8.38
   2  10   3    2.71    5.10
  -2  10  -4   24.24    6.26
   2  10   4   28.31   15.04
  -2  10  -4   16.83    8.63
   2  10   4   24.69    7.82
  -2  10  -5   -3.17    2.60
   2  10   5    0.39   11.48
  -2  10  -5   -6.79    8.91
   2  10   5    3.38    4.44
   2  10   6   31.01   16.31
  -2  10  -6   24.58    9.98
   2  10   6   27.98    5.91
   2  10   7    8.90   11.44
  -2  10  -7    3.73    9.41
   2  10   7   -1.69    3.37
   2  10   8   25.15   15.63
  -2  10  -8   16.61   10.15
   2  10   9    8.60   14.85
  -2  10  -9   -8.41    8.65
   2  10  10   16.16   10.00
  -2  10 -10   21.94   17.85
   2  10  11   16.39   13.68
  -2  10 -11   11.07    7.74
   2  10  12   56.38   15.98
  -2  10 -12   13.69   15.38
  -2  11  11   11.56   10.83
   2  11 -11   25.96   14.40
  -2  11  10    9.27   12.21
   2  11 -10   11.64   12.38
  -2  11   9   26.67   17.67
   2  11  -9   29.34   10.48
  -2  11   8    5.41   11.27
  -2  11   8   -0.28    3.88
   2  11  -8    1.24   11.20
  -2  11   7  228.97   25.02
  -2  11   7  221.26   22.76
   2  11  -7  242.67   22.88
  -2  11   6   32.52   15.45
  -2  11   6   36.38   11.98
   2  11  -6   52.42   13.29
  -2  11   5  134.69   18.22
  -2  11   5  107.17   27.69
   2  11  -5  121.34   15.65
  -2  11   4    5.59    9.22
   2  11  -4    1.95    3.38
  -2  11   4    7.14    8.02
   2  11  -4   -1.61    9.42
  -2  11   3    2.59    8.24
   2  11  -3   10.29    7.39
  -2  11   3    4.30    5.94
   2  11  -3   -0.23   10.07
  -2  11   2    3.11    7.15
   2  11  -2    1.28    5.01
  -2  11   2    9.23    7.61
   2  11  -2    8.67   10.00
  -2  11   1  388.81   16.65
   2  11  -1  359.59   12.68
  -2  11   1  344.36   39.27
   2  11  -1  376.37   20.00
  -2  11   0   52.61    9.52
   2  11   0   35.58    9.68
  -2  11   0   19.23   16.45
   2  11   0   14.30    8.80
  -2  11  -1    3.79    5.42
   2  11   1   -0.49    6.40
  -2  11  -1    8.26    8.97
   2  11   1   -0.62    7.27
  -2  11  -2   21.02    8.33
   2  11   2   21.67   10.58
  -2  11  -2    9.73   10.17
   2  11   2    7.30    6.73
  -2  11  -3   12.50    7.13
   2  11   3    9.34    8.61
  -2  11  -3    6.42    8.54
   2  11   3    9.30    5.68
  -2  11  -4   37.35    6.92
   2  11   4   27.74    9.40
  -2  11  -4   50.04   16.08
   2  11   4   43.17    8.01
   2  11   5   62.73   17.77
  -2  11  -5   52.27   18.34
   2  11   5   51.07    8.20
   2  11   6    2.95   11.05
  -2  11  -6    3.49    7.57
   2  11   6    1.02    3.60
   2  11   7   97.58   19.66
  -2  11  -7   79.99   33.33
   2  11   7   81.81    8.93
   2  11   8   -3.51   12.34
  -2  11  -8   -1.98    9.29
   2  11   9   44.17   16.53
  -2  11  -9   28.35   22.04
   2  11  10    9.37   10.45
  -2  11 -10    8.64    8.39
  -2  12  10   33.69   15.24
   2  12 -10   44.16   15.87
  -2  12   9    9.16    9.86
   2  12  -9    7.51    8.75
  -2  12   8   50.46   15.30
  -2  12   8   26.67   19.44
   2  12  -8   50.47   18.51
  -2  12   7   11.32    9.45
  -2  12   7    7.17    4.84
   2  12  -7    8.50   15.69
  -2  12   6   15.30    9.28
  -2  12   6    7.90    5.15
   2  12  -6    8.21    9.69
  -2  12   5   14.35   12.19
  -2  12   5   29.38   11.63
   2  12  -5   24.14    9.85
  -2  12   4   24.83   11.10
  -2  12   4   11.55   10.58
   2  12  -4   36.73   13.32
  -2  12   3   -9.93    7.87
   2  12  -3    3.93    5.55
  -2  12   3   -4.07    7.43
   2  12  -3    7.75    9.49
  -2  12   2    8.55    7.51
   2  12  -2    4.77    5.08
  -2  12   2    2.74    6.91
   2  12  -2   -3.15   10.03
  -2  12   1   37.16   12.59
   2  12  -1   27.53    8.96
  -2  12   1   36.55   13.12
   2  12  -1   20.08   10.03
  -2  12   0   13.31    7.77
   2  12   0   25.05    8.07
  -2  12   0   15.92    8.60
   2  12   0   29.61   13.10
  -2  12  -1   -2.86    5.52
   2  12   1   -4.39    6.63
  -2  12  -1    2.47    7.47
   2  12   1   19.98   11.29
  -2  12  -2   22.66   15.91
   2  12   2   46.79   11.95
  -2  12  -2   49.75   20.46
   2  12   2   55.20   10.75
  -2  12  -3   29.45    6.66
   2  12   3   55.41   15.05
  -2  12  -3   29.11   18.65
   2  12   3   47.44    9.91
   2  12   4   12.82   12.74
  -2  12  -4    3.90    5.61
   2  12   4    2.04    5.03
   2  12   5   30.10   13.47
  -2  12  -5   20.83    9.80
   2  12   5   15.05    6.66
   2  12   6  153.58   21.11
  -2  12  -6  105.86   51.38
   2  12   6  131.72   14.73
   2  12   7   25.15   12.78
  -2  12  -7    6.31    8.05
   2  12   8    8.25    9.51
  -2  12  -8    4.38    7.32
   2  12   9   15.92    9.50
  -2  12  -9    7.07    6.13
  -2  13   8    0.84   10.33
   2  13  -8   -1.28    9.06
  -2  13   7   31.11   15.33
  -2  13   7   16.34    7.89
   2  13  -7   18.70   10.50
  -2  13   6    7.63   10.59
  -2  13   6    5.39    3.39
   2  13  -6    1.99    8.76
  -2  13   5   -7.38    9.79
  -2  13   5    4.30    4.40
   2  13  -5    5.23    8.57
  -2  13   4    4.89    8.63
  -2  13   4   -5.70    6.99
   2  13  -4    3.76    8.61
  -2  13   3  253.40   27.65
  -2  13   3  197.41   30.64
   2  13  -3  254.85   27.64
  -2  13   2    2.92    5.78
   2  13  -2    2.52    4.53
  -2  13   2    3.95   10.69
   2  13  -2   13.56   14.10
  -2  13   1   44.92    8.36
   2  13  -1   51.55   10.44
  -2  13   1   37.41   20.10
   2  13  -1   43.05   16.24
  -2  13   0   12.66    8.92
   2  13   0    0.64    3.18
  -2  13   0    5.97    7.37
   2  13   0    5.91    9.79
  -2  13  -1    5.45    7.10
   2  13   1    3.34    5.59
  -2  13  -1    4.17    9.42
   2  13   1    7.00    7.75
   2  13   2    5.02    5.77
  -2  13  -2    0.87    4.41
   2  13   2    7.49    6.75
   2  13   3   15.15    9.88
  -2  13  -3   10.48   11.52
   2  13   3   13.32    8.45
   2  13   4    2.19    8.47
  -2  13  -4    5.44    5.24
   2  13   4   -0.92    5.17
   2  13   5   20.97    9.99
  -2  13  -5   17.16   11.74
   2  13   5   29.52    9.07
   2  13   6   16.76   15.76
  -2  13  -6    7.64   10.36
   2  13   7  109.62   23.02
  -2  13  -7   69.83   31.71
  -2  14   4  155.64   23.97
  -2  14   4  107.29   46.61
   2  14  -4  188.74   27.32
  -2  14   3   -2.29    7.43
  -2  14   3    0.82    7.01
   2  14  -3   -6.40    8.59
  -2  14   2  226.81   18.51
  -2  14   2  219.64   29.02
   2  14  -2  213.59   15.72
  -2  14   1    5.34    8.57
  -2  14   1    4.28    6.76
   2  14  -1   -1.34    8.73
  -2  14   0    8.64    7.16
   2  14   0   -0.08    4.96
  -2  14   0    3.76    8.19
   2  14   0   -1.83    9.05
   2  14   1   11.88    8.80
  -2  14  -1    4.30    6.08
   2  14   1    5.69    8.71
   2  14   2   27.69    9.96
  -2  14  -2   10.59    9.97
   2  14   2   22.96   11.13
   2  14   3    3.10    3.71
  -2  14  -3    4.66    5.26
   2  14   3    4.74    7.10
  -3   0  15   42.53   20.19
  -3   0  14   -4.11    4.16
  -3   0  13   41.14    8.29
   3   0 -13   47.13    7.09
  -3   0  12   -3.80    4.12
   3   0 -12    2.56    3.49
  -3   0  11   40.52    7.69
   3   0 -11   32.20    6.94
  -3   0  10    1.42    3.96
   3   0 -10   -1.27    3.94
  -3   0   9   94.81    7.45
   3   0  -9   84.94    7.54
  -3   0   8    0.11    4.35
   3   0  -8    3.95    4.14
  -3   0   8   -2.73    2.68
  -3   0   7    2.71    4.19
   3   0  -7    4.62    2.52
   3   0  -7    6.70    5.76
  -3   0   7    5.10    3.44
  -3   0   6   -0.42    4.56
   3   0  -6   -0.38    2.97
   3   0  -6    5.60    6.18
  -3   0   6   -1.40    3.70
  -3   0   5    5.07    4.80
   3   0  -5    0.19    3.34
   3   0  -5    7.66    5.15
  -3   0   5    1.86    4.37
  -3   0   4   -2.02    4.65
   3   0  -4    1.02    3.65
   3   0  -4   -1.31    5.69
  -3   0   4    0.12    4.28
  -3   0   3   67.30    7.96
   3   0  -3   60.63    6.57
   3   0  -3   49.81    9.43
  -3   0   3   61.10    7.69
  -3   0   2    2.35    4.21
   3   0  -2   -0.29    4.08
   3   0  -2    0.59    6.98
  -3   0   2   -0.86    5.10
  -3   0   1  133.83    9.79
   3   0  -1  127.59    8.07
   3   0  -1  137.28   10.66
  -3   0   1  131.95    8.53
  -3   0   0    0.66    6.18
   3   0   0    0.98    3.20
   3   0   0    5.25    9.11
  -3   0   0    1.45    4.75
  -3   0  -1    1.66    4.39
   3   0   1    3.08    4.90
   3   0   1    4.31    7.97
  -3   0  -1    0.00    3.46
  -3   0  -2    3.88    3.71
   3   0   2    4.56    4.82
   3   0   2    0.02    4.96
  -3   0  -2   -4.71    3.95
  -3   0  -3  175.04   10.71
   3   0   3  149.59   13.15
   3   0   3  143.47    8.74
   3   0   3  147.76    7.45
  -3   0  -4    1.53    3.11
   3   0   4    2.90    3.87
   3   0   4    0.51    1.23
   3   0   4   -1.08    3.11
   3   0   5   12.05    7.78
   3   0   5   -0.27    2.53
   3   0   5   -1.98    2.67
   3   0   6    5.25    5.01
   3   0   6    0.66    1.92
   3   0   6    0.75    2.74
   3   0   7   18.01    8.26
   3   0   7    6.86    2.90
   3   0   7    4.60    4.10
   3   0   8    8.17    6.56
   3   0   8    0.67    1.59
   3   0   8    0.63    2.65
   3   0   9   96.16    9.81
   3   0   9   67.00    4.33
   3   0   9   82.71    6.01
   3   0  10   -3.11    4.60
   3   0  10    1.91    2.52
   3   0  10    4.20    2.87
   3   0  11   29.74    6.97
   3   0  11   30.19    4.05
   3   0  12    2.27    4.56
   3   0  13   12.72    8.16
   3   0  14    3.61    4.53
  -3   1  16    6.29    4.32
  -3   1  15  418.71   18.33
   3   1 -14   -1.19    3.33
  -3   1  14    7.45    4.87
  -3  -1  14    7.94    5.36
   3   1 -13   38.65    8.35
  -3   1  13   29.94    7.39
  -3  -1  13   35.80    7.40
   3  -1 -13   38.28    5.74
   3   1 -12   55.93    7.10
  -3   1  12   52.72    7.46
  -3  -1  12   50.16    7.47
   3  -1 -12   65.55    6.85
   3   1 -11  145.21    8.18
  -3   1  11  149.56    8.63
  -3  -1  11  142.55    8.02
   3  -1 -11  131.92    7.13
   3   1 -10    3.74    4.67
  -3   1  10    4.16    4.70
  -3   1  10    6.85    3.13
  -3  -1  10    7.97    4.98
  -3   1   9    2.35    2.18
  -3   1   9   10.53    7.14
   3   1  -9    5.63    3.06
   3   1  -9   13.65    6.27
   3  -1  -9    4.74    3.43
  -3  -1   9    4.71    3.39
  -3   1   8   65.54    4.65
  -3   1   8   74.84    9.41
   3   1  -8   74.89    5.20
   3   1  -8   81.28    7.96
   3  -1  -8   89.35    6.80
  -3  -1   8   77.70    7.40
   3   1  -7 1993.53   22.92
  -3   1   7 2015.81   25.73
  -3   1   7 2016.61   23.75
  -3  -1   7 2085.13   24.15
   3   1  -6   19.84    4.07
  -3   1   6   16.99    6.90
  -3   1   6   10.84    5.03
   3   1  -6   19.59    6.59
  -3  -1   6   20.12    5.23
  -3  -1   6   22.00    5.17
   3  -1  -6   30.75    7.03
   3   1  -5   42.14    5.38
  -3   1   5   41.92    7.58
   3   1  -5   38.88    8.55
  -3   1   5   33.86    5.11
  -3  -1   5   46.99    7.35
   3  -1  -5   38.23    4.93
  -3  -1   5   37.20    5.38
   3  -1  -5   39.66    7.21
   3   1  -4   26.53    5.76
  -3   1   4   17.62    7.91
   3   1  -4   28.00    9.02
  -3   1   4   10.92    4.53
  -3  -1   4   10.16    4.16
   3  -1  -4   32.85    6.86
  -3  -1   4   13.65    4.53
   3  -1  -4   12.34    5.83
   3   1  -3    0.85    3.57
  -3   1   3    3.61    6.08
   3   1  -3   -3.32    6.37
  -3   1   3    4.45    6.29
  -3  -1   3   -1.09    4.84
   3  -1  -3   -0.21    4.29
   3  -1  -3    5.24    9.51
  -3  -1   3    3.31    4.95
   3   1  -2  180.34    6.89
  -3   1   2  200.73   10.10
   3   1  -2  211.56   10.78
  -3   1   2  175.08   11.73
  -3  -1   2  186.55    8.63
   3  -1  -2  184.06    8.44
   3  -1  -2  181.27   10.50
  -3  -1   2  176.94   13.87
  -3   1   1   79.87    8.01
   3   1  -1   66.75    7.14
   3   1  -1   79.04   10.44
  -3   1   1   71.49    7.93
  -3  -1   1   81.05   13.75
   3  -1  -1   60.37    6.06
   3  -1  -1   70.51    8.11
  -3  -1   1   68.54    7.03
  -3   1   0   24.20    8.98
   3   1   0   22.61    6.15
   3   1   0    7.43    6.36
  -3   1   0   21.03    7.42
  -3  -1   0   21.99   13.54
   3  -1   0   21.13    6.99
   3  -1   0   14.18    6.65
  -3  -1   0   21.24    6.55
   3   1   1 1391.64   20.62
   3   1   1 1524.05   22.08
  -3  -1  -1 1383.47   24.34
   3  -1   1 1363.44   20.22
   3  -1   1 1473.42   22.39
  -3  -1  -1 1362.92   20.16
   3  -1   1 1525.16   22.58
   3   1   2   81.18    7.79
  -3   1  -2   75.60   11.30
   3   1   2   72.36   15.23
   3  -1   2   58.30    6.50
   3  -1   2   76.55   20.10
  -3  -1  -2   79.45   25.67
  -3  -1  -2   76.59    6.14
   3  -1   2   90.29    9.70
   3   1   3 1628.73   30.13
   3   1   3 1463.36   25.87
   3  -1   3 1433.59   25.33
   3  -1   3 1443.58   25.97
  -3  -1  -3 1374.30   24.88
   3  -1   3 1452.22   26.21
  -3   1  -4  184.32   12.61
   3   1   4  181.65   11.38
   3   1   4  161.76    7.13
   3  -1   4  162.30    5.97
   3  -1   4  154.77   11.46
  -3  -1  -4  177.08    6.23
   3  -1   4  165.99    7.41
  -3   1  -5  559.63   10.76
   3   1   5  548.61    8.89
   3   1   5  571.17   13.20
   3   1   5  565.52    8.95
   3  -1   5  554.57   11.24
   3  -1   5  519.88    8.89
   3  -1   5  548.03   10.14
   3   1   6    7.84    8.77
   3   1   6   -0.71    2.13
   3   1   6    0.00    2.34
   3  -1   6   -1.45    3.44
   3  -1   6    1.75    3.30
   3  -1   6    1.20    3.04
   3   1   7  137.43    9.76
   3   1   7  133.88    6.61
   3   1   7  152.84    7.15
   3  -1   7  141.26    5.98
   3  -1   7  131.27    6.03
   3  -1   7  139.12    6.64
   3   1   8  109.44   10.41
   3   1   8  102.84    5.34
   3   1   8  106.97    5.94
   3  -1   8  114.31    7.54
   3  -1   8  101.98    5.78
   3  -1   8  119.53    8.69
   3   1   9  127.95    5.68
   3   1   9  148.45    9.77
   3   1   9  142.05    5.30
   3  -1   9  127.65    5.59
   3  -1   9  137.98    7.95
   3  -1   9  142.65   12.54
   3   1  10    3.84    5.38
   3   1  10    0.68    1.14
   3  -1  10   -1.02    4.06
   3  -1  10    2.93    3.03
   3   1  11  103.49    9.82
   3  -1  11  105.55    6.90
   3  -1  11  119.29    6.04
   3   1  12    8.82    3.51
   3  -1  12    6.56    5.51
   3   1  13  372.43   12.99
   3  -1  13  372.86   11.82
   3   1  14   -2.42    4.79
   3  -1  14    3.89    4.09
   3   1  15   89.55   27.00
  -3   2  17   34.55    9.21
  -3   2  16    3.22    4.79
  -3   2  15   15.99    6.64
  -3   2  14  977.72   24.96
   3   2 -14  987.74   23.81
   3   2 -13   10.86    7.01
  -3   2  13    8.82    5.53
  -3  -2  13    5.94    3.70
   3  -2 -13   11.62    3.70
   3   2 -12  630.85   12.56
  -3   2  12  617.37   14.31
  -3  -2  12  620.07   10.73
   3  -2 -12  671.57   10.01
   3   2 -11    1.61    2.07
  -3   2  11   11.70    8.27
   3   2 -11    0.41    4.43
  -3  -2  11    1.25    3.01
   3  -2 -11    8.88    6.61
  -3   2  10  469.17   12.69
  -3   2  10  516.87   18.22
   3   2 -10  494.47   13.50
   3   2 -10  514.85   17.73
   3  -2 -10  498.70   15.28
  -3  -2  10  507.35   14.56
  -3   2   9   18.15    3.42
  -3   2   9   25.58    8.10
   3   2  -9   16.54    3.00
   3   2  -9   20.54    6.36
   3  -2  -9   23.62    6.11
  -3  -2   9   14.73    5.78
   3   2  -8   77.82    7.26
  -3   2   8   73.68    9.74
  -3   2   8   77.77    4.80
   3  -2  -8   80.78    6.32
  -3  -2   8   75.37    6.75
  -3   2   7  105.15    6.52
  -3   2   7  123.73   12.84
   3   2  -7  107.09    5.67
   3   2  -7  101.59    8.18
   3  -2  -7  114.31    6.80
  -3  -2   7  107.24    7.19
  -3   2   6 1529.17   18.87
   3   2  -6 1609.50   18.76
  -3  -2   6 1635.30   19.75
  -3   2   5    6.04    5.23
   3   2  -5    6.91    4.12
  -3   2   5   -5.17    6.59
   3   2  -5    2.30    5.70
   3  -2  -5    5.70    6.54
  -3  -2   5    6.56    4.98
  -3   2   4   76.75    8.79
   3   2  -4   66.64    5.05
   3   2  -4   80.22   10.72
  -3  -2   4   77.41    6.29
  -3  -2   4   67.68    5.77
   3  -2  -4   65.77    8.71
   3   2  -3  201.95   14.70
   3   2  -3  170.05    7.11
  -3   2   3  167.20   10.17
   3  -2  -3  172.60    8.90
   3  -2  -3  159.57    9.22
  -3  -2   3  175.93   14.66
  -3  -2   3  174.87    8.78
   3  -2  -3  182.22   10.45
   3   2  -2 1364.78   24.47
  -3   2   2 1429.31   27.07
   3   2  -2 1302.49   25.66
   3  -2  -2 1472.95   28.65
   3  -2  -2 1412.31   25.88
  -3  -2   2 1332.76   24.82
   3  -2  -2 1411.83   27.02
   3   2  -1  164.75   11.18
   3   2  -1  116.85    6.13
  -3   2   1  140.76   10.86
   3  -2  -1  132.69    7.61
   3  -2  -1  134.10   14.72
  -3  -2   1  130.17   12.91
  -3  -2   1  123.83    7.03
   3  -2  -1  152.79   15.05
   3   2   0 1147.09   22.70
   3   2   0 1248.25   22.81
  -3   2   0 1273.66   24.10
   3  -2   0 1192.43   21.83
   3  -2   0 1314.60   24.40
  -3  -2   0 1228.46   23.10
  -3  -2   0 1326.44   24.34
   3  -2   0 1260.94   24.54
   3   2   1   -2.06    5.72
   3   2   1    5.06    6.06
  -3   2  -1    6.17    5.54
   3  -2   1    0.27    4.50
   3  -2   1    1.00    5.60
  -3  -2  -1    5.06    8.83
   3  -2   1    0.54    6.38
  -3   2  -2 1505.41   27.41
  -3   2  -2 1404.93   25.90
   3   2   2 1490.57   26.95
   3  -2   2 1436.00   25.51
   3  -2   2 1492.34   26.77
  -3  -2  -2 1532.45   27.00
  -3   2  -3  192.09   14.86
  -3   2  -3  172.06   10.54
   3   2   3  193.61   12.96
   3   2   3  178.86    7.80
   3  -2   3  182.47   12.34
   3  -2   3  162.67    6.26
  -3  -2  -3  174.75    6.93
  -3   2  -4 1571.13   19.48
  -3   2  -4 1739.49   21.15
   3  -2   4 1727.92   19.98
   3  -2   4 1747.24   23.18
  -3  -2  -4 1720.38   19.34
  -3   2  -5   -1.47    4.31
  -3   2  -5    1.18    2.39
   3   2   5   -4.70    7.72
   3   2   5   -1.69    2.61
   3  -2   5   -2.77    2.70
   3  -2   5    0.66    2.47
  -3  -2  -5   -1.72    2.15
  -3   2  -6   -0.64    3.89
  -3   2  -6    0.51    4.41
   3   2   6    0.51    7.19
   3   2   6    2.14    3.19
   3   2   6    0.50    1.56
   3  -2   6    0.81    2.20
   3   2   7    4.07    7.27
   3   2   7    0.72    1.20
  -3   2  -7   -1.84    4.03
   3   2   7    0.62    1.82
   3  -2   7   -0.23    2.96
   3   2   8   66.23   11.35
   3   2   8   59.22    3.98
  -3   2  -8   60.80    7.41
   3   2   8   63.59    4.07
   3  -2   8   64.25    6.13
   3   2   9    9.91   10.00
   3   2   9    4.97    1.53
   3   2   9    1.20    1.06
   3  -2   9   10.42    6.27
   3   2  10   83.00    8.91
   3   2  10   86.07    1.95
   3  -2  10   81.66    6.72
   3   2  11    5.05    6.00
   3  -2  11    8.17    4.64
   3  -2  11    1.26    3.66
   3   2  12  168.09   10.97
   3  -2  12  172.47    8.01
   3  -2  12  192.36    8.36
   3   2  13    4.80    6.06
   3  -2  13   14.03    4.42
   3   2  14   28.38    9.43
   3   2  15    7.17    5.32
   3   2  16   21.36    8.98
  -3   3  17   22.41    9.03
  -3   3  16    1.04    5.82
  -3   3  15  115.48   11.76
   3   3 -15  113.53    9.67
  -3   3  14    8.41    7.92
   3   3 -14   14.31    6.54
  -3   3  13   72.40   10.29
   3   3 -13   55.03    9.13
   3   3 -12   27.26    6.24
  -3   3  12   29.59    8.15
  -3  -3  12   29.84    4.29
   3  -3 -12   36.92    5.35
   3   3 -11   44.58    6.08
  -3   3  11   48.54   10.36
  -3  -3  11   44.55    8.31
   3  -3 -11   48.23    5.93
   3   3 -10   -0.42    1.68
  -3   3  10   -1.55    6.76
   3   3 -10   17.32    6.25
   3  -3 -10    0.53    0.83
  -3  -3  10    0.48    1.50
   3  -3 -10    4.55    4.35
   3   3  -9    7.59    3.25
  -3   3   9   12.91    9.64
   3   3  -9   18.22    8.85
   3  -3  -9    7.42    2.29
  -3  -3   9   11.60    3.41
   3   3  -8  105.11    7.96
  -3   3   8  133.14   12.84
   3   3  -8  112.71    9.59
   3  -3  -8   95.66    9.97
  -3  -3   8  129.06    6.69
   3  -3  -8  123.57    7.45
  -3   3   7  563.58   19.71
   3   3  -7  508.97   16.04
  -3  -3   7  515.01   11.81
   3  -3  -7  505.79   15.49
   3  -3  -7  531.27   13.27
  -3   3   6   85.89   12.54
   3   3  -6   65.79    4.08
   3   3  -6   84.50    9.02
   3  -3  -6   59.36   11.09
  -3  -3   6   75.87    6.23
   3  -3  -6   72.65    7.23
  -3   3   5  668.83   17.18
   3   3  -5  628.94    9.67
   3   3  -5  648.17   13.59
   3  -3  -5  616.22   13.41
  -3  -3   5  664.10   11.57
   3  -3  -5  658.14   11.94
  -3   3   4  122.75   13.36
   3   3  -4  123.65    5.62
   3   3  -4  130.12   11.90
   3  -3  -4  112.44   15.75
  -3  -3   4  127.05   12.45
   3  -3  -4  127.91    9.35
  -3   3   3  498.32   13.51
   3   3  -3  492.71   10.93
   3   3  -3  511.43   15.74
   3  -3  -3  477.96   11.44
  -3  -3   3  524.99   15.78
   3  -3  -3  507.32   14.27
  -3   3   2  229.70   11.97
   3   3  -2  192.67    8.67
   3   3  -2  236.89   14.15
   3  -3  -2  196.76   14.88
  -3  -3   2  214.44   14.79
   3  -3  -2  210.48   11.51
  -3   3   1   27.71    8.21
   3   3  -1   22.71    8.92
  -3   3   1   15.33    6.90
   3   3  -1   14.70    6.37
   3  -3  -1   22.64    6.50
   3  -3  -1   20.11   14.11
  -3  -3   1   21.69    9.11
  -3  -3   1   31.32    6.76
   3   3   0   53.04   16.56
  -3   3   0   66.01    9.22
  -3   3   0   62.00   15.47
   3   3   0   49.94    8.88
   3  -3   0   52.03    6.25
   3  -3   0   36.41   13.79
  -3  -3   0   55.02    6.55
  -3   3  -1 1332.53   24.68
  -3   3  -1 1310.09   26.03
   3   3   1 1370.35   26.90
   3   3   1 1362.84   25.41
   3  -3   1 1317.15   23.73
  -3  -3  -1 1232.47   22.31
  -3   3  -2   88.50    7.15
  -3   3  -2   89.30   24.57
   3   3   2   96.34   12.30
   3   3   2   93.45    8.54
   3  -3   2   75.22   10.77
  -3  -3  -2   68.87    5.08
  -3   3  -3  160.34    7.19
  -3   3  -3  146.07    8.40
   3   3   3  153.22   12.86
   3   3   3  155.23    7.20
   3  -3   3  134.21    5.77
  -3  -3  -3  152.56    5.35
  -3   3  -4   70.00   12.51
  -3   3  -4   59.64   19.17
   3   3   4   67.57   14.16
   3   3   4   50.73    5.89
   3  -3   4   52.05    4.35
  -3  -3  -4   57.98    4.91
  -3   3  -5  230.10    9.21
  -3   3  -5  218.79   15.78
   3   3   5  230.08   14.60
   3   3   5  225.79    8.07
   3  -3   5  219.29    6.90
  -3  -3  -5  219.81    6.64
  -3   3  -6    3.34    2.74
  -3   3  -6    1.48    3.86
   3   3   6    0.17    8.14
   3   3   6    4.46    3.48
   3  -3   6    0.57    1.83
  -3  -3  -6    1.55    3.22
  -3   3  -7  251.99   20.37
   3   3   7  273.16   15.52
   3   3   7  236.14    7.32
   3  -3   7  243.86    7.57
   3   3   8   57.90   14.59
   3   3   8   36.78    5.17
  -3   3  -8   51.03   19.15
   3   3   8   46.58    4.29
   3  -3   8   57.43    6.98
   3   3   9    5.97    6.68
   3   3   9    4.05    1.78
  -3   3  -9    2.52    2.88
   3   3   9    4.29    1.60
   3  -3   9    3.59    3.44
   3   3  10    0.68    7.26
  -3   3 -10    2.73    4.09
   3  -3  10    0.05    3.01
  -3   3 -11    6.41    6.72
   3   3  11   13.38    6.89
   3  -3  11    8.34    2.79
   3   3  12   11.33    7.09
  -3   3 -12    6.40    3.64
   3  -3  12   13.74    4.59
   3   3  13    5.43    9.51
   3   3  14   25.70   17.03
   3   3  15    7.27    7.08
  -3   4  17    3.28    7.22
  -3   4  16    0.04    7.05
  -3   4  15   -2.24    6.26
   3   4 -15   -0.94    4.29
  -3   4  14   38.42   10.71
   3   4 -14   36.13    9.06
  -3   4  13    3.96    7.29
   3   4 -13    1.13    5.42
  -3   4  12    9.93   10.37
   3   4 -12   16.64    7.16
   3  -4 -12    7.81    3.87
   3   4 -11    3.21    6.14
  -3   4  11    3.72    7.39
  -3  -4  11    0.82    1.11
   3  -4 -11   -0.04    2.69
   3   4 -10  404.55    9.35
  -3   4  10  448.29   16.55
   3   4 -10  462.51   18.35
   3  -4 -10  396.32   10.14
  -3  -4  10  437.72    9.84
   3  -4 -10  464.68   10.50
   3   4  -9    0.61    1.11
  -3   4   9   -2.41    7.89
   3   4  -9    6.39    7.30
   3  -4  -9   -1.11    1.76
  -3  -4   9    0.48    1.40
   3  -4  -9    5.71    4.86
  -3   4   8  269.04   16.96
   3   4  -8  232.98   11.68
   3   4  -8  248.62   16.19
  -3  -4   8  230.81   13.40
   3  -4  -8  228.94   12.99
  -3   4   7   13.02    8.19
   3   4  -7   14.39    3.53
   3   4  -7    9.85    8.83
  -3  -4   7    8.74    4.52
   3  -4  -7   17.32    6.54
   3   4  -6   40.70   10.25
  -3   4   6   36.86   12.07
  -3  -4   6   40.52   12.22
   3  -4  -6   34.10    6.54
  -3   4   5   13.39   12.65
   3   4  -5    5.16    2.84
   3   4  -5   -4.15    6.11
  -3  -4   5    7.13    3.46
   3  -4  -5   -0.20    3.24
  -3  -4   4 4883.12   20.23
  -3   4   3    3.62    7.23
   3   4  -3   19.41    3.79
   3   4  -3   23.37   10.66
  -3  -4   3   22.16    7.17
   3   4  -2 1199.11   21.00
  -3   4   2 1226.00   20.00
   3   4  -2 1269.77   16.92
  -3   4   2 1261.91   32.31
   3   4  -2 1239.49   20.74
   3   4  -1    9.86    5.92
  -3   4   1   11.25    6.00
   3   4  -1   17.99    7.17
  -3   4   1   18.17   14.05
   3   4  -1   18.88    9.66
  -3   4   0  527.62   11.88
   3   4   0  528.93   12.09
  -3   4   0  505.29   17.42
   3   4   0  544.29   14.29
  -3   4  -1   53.54    8.36
  -3   4  -1   62.60   19.38
   3   4   1   61.75    9.86
   3   4   1   51.15    9.20
   3  -4   1   47.25    5.27
  -3  -4  -1   45.79    5.55
   3   4   2 3870.01   44.73
  -3   4  -2 3893.21   41.52
   3   4   2 3904.91   19.89
  -3   4  -3  164.18    8.47
  -3   4  -3  156.60   17.63
   3   4   3  171.26   13.91
   3   4   3  157.37    7.91
   3  -4   3  146.84    5.84
  -3  -4  -3  143.48    5.36
  -3   4  -4  326.83    9.85
  -3   4  -4  314.94   13.74
   3   4   4  310.10   15.53
   3   4   4  299.59    9.30
   3  -4   4  296.23    8.27
  -3  -4  -4  292.74    7.57
  -3   4  -5   19.09    5.47
  -3   4  -5   15.34   10.20
   3   4   5    2.69    8.81
   3   4   5   18.53    4.76
   3  -4   5   14.96    2.66
  -3   4  -6    2.13    3.25
  -3   4  -6    4.44    7.00
   3   4   6    6.31    9.22
   3   4   6    7.44    4.60
   3  -4   6    3.58    1.61
  -3  -4  -6   13.16    4.01
  -3   4  -7   29.59   11.46
   3   4   7   42.22   13.84
   3   4   7   31.09    4.76
   3  -4   7   23.30    3.04
  -3  -4  -7   17.84    4.99
   3   4   8 1716.52   38.31
   3   4   8 1761.83   46.02
  -3   4  -8 1761.48   42.57
   3  -4   8 1589.51   36.19
   3  -4   8 1735.28   40.43
   3   4   9  189.19   16.79
  -3   4  -9  179.25   13.15
   3  -4   9  212.80    7.60
   3   4  10    3.12    7.93
  -3   4 -10    7.07    4.44
   3  -4  10    3.00    2.38
   3   4  11    5.90    3.42
  -3   4 -11    2.84    3.20
   3  -4  11    1.08    2.11
   3   4  12   15.56    7.75
  -3   4 -12   11.84    8.50
   3   4  13    0.71    7.37
   3   4  14  162.30   18.23
   3   4  15   31.91   12.70
  -3   5  16    9.34   12.33
  -3   5  15   73.27   14.32
   3   5 -15   86.63   12.72
  -3   5  14    7.70    8.07
   3   5 -14    2.91    5.24
  -3   5  13  126.82   14.35
   3   5 -13  107.06   11.38
  -3   5  12   -4.86    9.09
   3   5 -12    7.26    6.14
  -3   5  11  205.72   16.00
   3   5 -11  202.92   11.96
   3  -5 -11  203.99    7.24
  -3   5  10    1.64    8.95
   3   5 -10    0.39    0.57
   3   5 -10    3.42    7.50
   3  -5 -10    2.32    3.41
  -3   5   9  151.52   15.71
   3   5  -9  127.71    4.48
   3   5  -9  132.50    5.00
   3   5  -9  151.86   14.46
   3  -5  -9  138.48    7.64
  -3   5   8    3.28    9.18
   3   5  -8    6.27    2.91
   3   5  -8    0.39    1.75
   3   5  -8    2.11    7.63
   3  -5  -8    7.39    5.93
   3   5  -7  520.41   12.54
  -3   5   7  497.26   20.18
   3   5  -7  504.80   12.58
   3   5  -7  547.30   20.27
   3  -5  -7  563.66   16.95
   3   5  -6   12.55    3.48
  -3   5   6   23.58   12.84
   3   5  -6   16.91    4.59
   3   5  -6   10.12    6.32
   3  -5  -6   12.40    6.43
  -3   5   5  696.70   19.82
   3   5  -5  717.98   15.11
   3   5  -5  723.52   18.91
   3  -5  -5  696.53   17.51
   3   5  -4    0.97    2.97
  -3   5   4    0.44    6.79
   3   5  -4    3.36    4.45
  -3   5   4   -2.62    5.29
   3   5  -4    7.57    7.63
   3   5  -3 3674.06   45.53
  -3   5   3 3697.62   44.22
   3   5  -3 3672.28   39.43
  -3   5   3 3726.29   42.72
   3   5  -3 3856.85   47.14
   3   5  -2   31.91    7.29
  -3   5   2   55.37    9.08
   3   5  -2   44.40    7.42
  -3   5   2   41.40   18.81
   3   5  -2   45.45   11.70
  -3   5   1    2.70    5.72
   3   5  -1    0.66    4.87
  -3   5   1    8.11    5.30
   3   5  -1    7.87    6.95
  -3   5   0   -1.89    4.82
   3   5   0   -1.47    5.46
  -3   5   0    1.32    5.54
   3   5   0    8.17    8.53
  -3   5  -1  161.08    7.88
   3   5   1  162.04   10.41
  -3   5  -1  164.38   23.26
   3   5   1  152.58   10.19
  -3   5  -2    2.82    4.32
   3   5   2    1.60    6.37
  -3   5  -2   -4.61    6.51
   3   5   2   -0.21    4.90
  -3   5  -3 1515.66   28.69
  -3   5  -3 1454.85   32.56
   3   5   3 1613.96   33.19
   3   5   3 1488.55   28.17
   3  -5   3 1454.07   27.22
  -3   5  -4   59.05    6.65
  -3   5  -4   57.32   19.29
   3   5   4   75.73   12.03
   3   5   4   53.52    6.93
   3  -5   4   44.21    3.68
  -3  -5  -4   53.97    4.45
  -3   5  -5    2.47    2.90
  -3   5  -5    0.09    5.47
   3   5   5   11.95   11.44
   3   5   5    4.61    3.41
   3  -5   5   -0.91    1.61
  -3  -5  -5   -1.36    2.19
  -3   5  -6    7.98    7.37
   3   5   6   20.59   12.83
   3   5   6    8.87    4.87
   3  -5   6    7.80    2.94
  -3  -5  -6    4.88    2.18
  -3   5  -7  132.60   12.45
  -3   5  -7  127.75   12.24
   3   5   7  133.91   16.64
   3   5   7  118.16    5.65
   3  -5   7  109.81    5.38
  -3  -5  -7  112.46    4.81
   3   5   8   65.97   21.50
  -3   5  -8   68.64   20.30
   3  -5   8   70.34    5.63
  -3  -5  -8   37.53    9.28
   3   5   9  402.76   19.26
   3   5   9  382.93    4.37
  -3   5  -9  384.54   12.97
   3  -5   9  401.41    8.07
   3   5  10   53.12   15.74
  -3   5 -10   30.76   10.27
   3  -5  10   51.37    4.99
   3   5  11  134.46   17.17
  -3   5 -11  124.39   17.50
   3   5  12   11.79    9.23
  -3   5 -12    3.28    2.81
   3   5  13    8.81   13.26
  -3   5 -13   -0.00    3.99
   3   5  14   10.45   10.66
   3   5  15   19.52    9.71
  -3   6  16   -0.05    8.53
  -3   6  15   10.13   10.13
   3   6 -15    4.18    5.64
  -3   6  14    0.72    9.44
   3   6 -14   17.51    7.30
  -3   6  13    3.99    9.60
   3   6 -13   10.06   11.18
   3   6 -12   38.70   10.40
  -3   6  11    3.37   10.19
   3   6 -11    3.52    7.19
   3  -6 -11   -0.50    2.81
  -3   6  10   27.39   15.06
   3   6 -10   37.30   13.68
   3  -6 -10   22.49    5.66
  -3   6   9   20.32   13.47
   3   6  -9   22.42   12.14
   3  -6  -9    7.71    3.54
  -3   6   8   19.91   12.59
   3   6  -8   18.22    2.10
   3   6  -8   14.55    2.79
   3   6  -8   25.61   11.67
   3  -6  -8   16.68    7.04
   3   6  -7    5.06    2.79
  -3   6   7   10.47    9.21
   3   6  -7    0.88    1.94
   3   6  -7   10.67   10.17
   3  -6  -7    2.50    4.67
   3   6  -6    6.89    2.69
  -3   6   6   12.33   12.10
   3   6  -6    5.86    3.50
   3   6  -6    0.79    6.95
   3  -6  -6    3.85    5.10
   3   6  -5    4.12    2.50
  -3   6   5    0.08    7.35
   3   6  -5   -1.07    2.73
  -3   6   5   -0.76    4.69
   3   6  -5    7.09    7.17
  -3   6   4 1217.75   31.72
   3   6  -4 1206.58   27.70
  -3   6   4 1210.01   37.39
   3   6  -4 1254.40   33.10
   3   6  -3   21.14    6.92
  -3   6   3   25.20    8.58
   3   6  -3   35.11    6.28
  -3   6   3   26.19   10.07
   3   6  -3   37.21   12.21
  -3   6   2   -0.74    5.91
   3   6  -2   -1.40    4.06
  -3   6   2   -1.59    6.83
   3   6  -2    8.96    8.44
  -3   6   1    5.52    5.61
   3   6  -1    1.65    4.84
  -3   6   1    8.81    6.36
   3   6  -1    4.78    7.49
  -3   6   0   95.25    9.46
   3   6   0   86.95    8.57
  -3   6   0  100.74   35.00
   3   6   0   95.41   11.92
  -3   6  -1   11.66    6.19
   3   6   1    9.51    5.93
  -3   6  -1   15.36    6.59
   3   6   1    9.03    8.46
  -3   6  -2  128.59    7.71
   3   6   2  126.35   11.36
  -3   6  -2  119.13   15.28
   3   6   2  132.72   10.25
  -3   6  -3   -2.03    4.10
   3   6   3   -1.60    7.09
  -3   6  -3    6.36    4.36
   3   6   3    3.09    4.43
  -3   6  -4   87.06   11.91
   3   6   4   76.71    9.77
  -3   6  -4   90.82   29.83
   3   6   4   93.29    7.96
  -3   6  -5    6.44    4.19
   3   6   5   -3.86    7.59
   3   6   5    0.89    3.79
   3  -6   5    3.83    1.92
  -3   6  -6  417.50   19.65
  -3   6  -6  410.76   27.98
   3   6   6  339.22   16.07
   3   6   6  392.77   12.36
   3  -6   6  406.33   11.17
  -3   6  -7    0.77    2.05
  -3   6  -7    4.89    8.72
   3   6   7   15.32    9.42
   3   6   7    2.99    3.62
   3  -6   7   -0.59    1.57
  -3  -6  -7    5.57    3.53
  -3   6  -8   18.17    6.01
   3   6   8    8.05    5.84
  -3   6  -8   14.29   10.34
   3   6   8   18.51    3.46
   3   6   9   21.12    9.53
  -3   6  -9    5.92   10.02
   3  -6   9   24.18    3.80
   3   6  10  315.06   20.47
  -3   6 -10  292.11   12.92
   3   6  11    1.91    9.94
  -3   6 -11   -2.69    5.60
   3   6  12    3.31    6.93
  -3   6 -12    6.52    5.85
   3   6  13    2.92   10.43
  -3   6 -13    0.66    4.11
   3   6  14  584.51   24.53
  -3   7  15   30.53   14.68
   3   7 -15   45.88   10.45
  -3   7  14    7.77   11.56
   3   7 -14    8.46    8.10
  -3   7  13   16.82   11.68
   3   7 -13    6.10    6.49
  -3   7  12   -3.73   10.06
   3   7 -12    7.48    7.11
  -3   7  11   69.41   17.52
   3   7 -11   56.07   14.07
  -3   7  10    7.78    9.47
   3   7 -10    7.38    9.15
   3  -7 -10    6.14    5.68
  -3   7   9  411.21   20.25
   3   7  -9  396.83   22.86
   3  -7  -9  387.27   11.72
  -3   7   8   47.16   13.42
   3   7  -8   37.63    2.80
   3   7  -8   41.04   14.27
   3   7  -7    7.91    2.13
  -3   7   7    2.79    8.93
   3   7  -7    5.08    2.87
   3   7  -7   23.87   12.09
   3  -7  -7    3.05    4.53
   3   7  -6    0.86    1.04
  -3   7   6    3.68    8.17
   3   7  -6    2.57    2.87
  -3   7   6    7.03    4.72
   3   7  -6   -1.90    7.94
   3   7  -5  197.25    8.76
  -3   7   5  211.01   16.08
   3   7  -5  212.28   11.45
  -3   7   5  209.40   22.16
   3   7  -5  212.70   14.02
   3   7  -4   14.81    4.16
  -3   7   4   27.96    9.71
   3   7  -4   18.19    6.30
  -3   7   4   18.62    9.30
   3   7  -4   28.05   12.18
  -3   7   3 1636.07   62.43
   3   7  -3 1680.90   16.54
  -3   7   3 1654.71   63.57
   3   7  -3 1678.81   26.68
  -3   7   2   24.47   10.84
   3   7  -2   42.76    7.75
  -3   7   2   42.10    9.14
   3   7  -2   29.14   12.12
  -3   7   1  210.92   13.13
   3   7  -1  186.13   10.55
  -3   7   1  193.00   23.20
   3   7  -1  192.01   13.09
  -3   7   0   64.14    7.80
   3   7   0   58.44   10.83
  -3   7   0   65.48   25.91
   3   7   0   67.35   13.16
  -3   7  -1  330.81   12.27
   3   7   1  331.98   14.07
  -3   7  -1  362.68   39.10
   3   7   1  356.05   13.92
  -3   7  -2   13.21    5.15
   3   7   2    9.94    6.91
  -3   7  -2   18.74    8.93
   3   7   2   11.23    7.05
  -3   7  -3   65.95    9.02
   3   7   3   44.56    9.96
  -3   7  -3   29.55   21.20
   3   7   3   61.85    7.40
   3   7   4    6.79    7.41
  -3   7  -4   11.45   11.71
   3   7   4    9.83    4.32
  -3   7  -5   11.27    5.47
   3   7   5    3.82    8.44
  -3   7  -5   12.31    9.17
   3   7   5    7.40    3.83
  -3   7  -6   25.94    6.86
   3   7   6   29.71   13.07
  -3   7  -6   24.72   12.89
   3   7   6   25.13    5.89
  -3   7  -7 1624.96   42.86
   3   7   7 1576.36   14.71
  -3   7  -8   46.47   10.11
   3   7   8   61.34   15.45
  -3   7  -8   50.60   19.26
   3   7   8   61.12    5.20
   3   7   9  449.25   19.78
  -3   7  -9  394.21   14.00
   3   7  10   16.49    9.67
  -3   7 -10    4.24    7.15
   3   7  11   24.60   20.53
  -3   7 -11   19.78   12.43
   3   7  12    6.55   10.67
  -3   7 -12    2.17    4.28
   3   7  13   24.27   14.93
  -3   7 -13   10.71    8.19
   3   7  14    2.32    9.02
  -3   8  14   -0.82    9.63
   3   8 -14    6.49    6.73
  -3   8  13   18.51    9.94
   3   8 -13   14.89    9.29
  -3   8  12   18.88   14.11
   3   8 -12    9.09   11.59
  -3   8  11   -0.09    8.95
   3   8 -11   10.35   11.94
  -3   8  10   39.74   15.69
   3   8 -10   24.20    9.36
   3  -8 -10   15.51    5.32
  -3   8   9   13.26   13.02
   3   8  -9    6.39   10.36
   3  -8  -9    3.94    5.55
  -3   8   8  284.84   17.85
   3   8  -8  290.92   15.51
   3  -8  -8  312.79   11.37
  -3   8   7   43.57   15.51
   3   8  -7   27.31    6.44
   3   8  -7   36.55   11.36
  -3   8   6   32.44   13.92
   3   8  -6   31.33    4.73
  -3   8   6   35.09    9.20
   3   8  -6   29.34   10.86
  -3   8   5   53.07   12.23
   3   8  -5   35.38   10.44
  -3   8   5   39.28   11.73
   3   8  -5   47.19   11.42
  -3   8   4  244.94   16.63
   3   8  -4  228.99    9.72
  -3   8   4  225.98   16.45
   3   8  -4  225.72   15.35
  -3   8   3   15.07   11.84
   3   8  -3   14.99    8.00
  -3   8   3   23.77    7.73
   3   8  -3   18.36    9.18
  -3   8   2  226.04   16.66
   3   8  -2  191.60   10.53
  -3   8   2  220.94   29.18
   3   8  -2  196.31   14.29
  -3   8   1   -1.82    8.10
   3   8  -1    7.23    8.74
  -3   8   1    2.69    4.94
   3   8  -1    9.07   11.00
  -3   8   0  278.84   18.23
   3   8   0  265.38   12.71
  -3   8   0  275.50   27.87
   3   8   0  278.76   15.62
  -3   8  -1   40.85   10.56
   3   8   1   41.97   11.84
  -3   8  -1   33.07   17.60
   3   8   1   14.58    6.69
  -3   8  -2  126.38    9.09
   3   8   2  135.85   13.57
  -3   8  -2  103.10   18.01
   3   8   2  137.07   10.47
  -3   8  -3   18.23    5.83
   3   8   3   12.85   11.73
  -3   8  -3   12.00   10.08
   3   8   3   20.76    8.39
  -3   8  -4    5.69    4.58
   3   8   4    2.32    4.82
  -3   8  -4   -0.15    4.34
   3   8   4   -0.19    4.04
  -3   8  -5   33.23    6.67
   3   8   5   40.65   14.18
  -3   8  -5   44.24   13.74
   3   8   5   34.24    6.72
  -3   8  -6 1284.28   15.14
   3   8   6 1300.64   25.87
  -3   8  -6 1266.39   42.60
   3   8   6 1266.98   16.98
  -3   8  -7    3.62    1.62
   3   8   7   25.54   13.92
  -3   8  -7    6.12    9.54
   3   8   7   13.16    4.56
   3   8   8  249.55   17.89
  -3   8  -8  306.01   15.24
   3   8   9   19.73    9.34
  -3   8  -9   13.49   10.14
   3   8  10  260.46   19.62
  -3   8 -10  247.70   18.92
   3   8  11    9.90    9.25
  -3   8 -11    7.28    6.13
   3   8  12   29.65   13.50
  -3   8 -12   11.50    8.76
   3   8  13    2.21    8.87
  -3   8 -13    1.78    4.02
  -3   9  14    0.48    8.29
   3   9 -14    7.01    9.63
  -3   9  13   98.48   15.81
   3   9 -13   79.65   11.37
  -3   9  12   -4.29    9.32
   3   9 -12   -0.04    9.59
  -3   9  11   33.92   13.41
   3   9 -11   15.48    8.79
  -3   9  10   15.36   12.10
   3   9 -10   -4.69    8.91
  -3   9   9   12.99    9.84
   3   9  -9    5.47   11.08
   3  -9  -9   11.39    6.92
  -3   9   8   18.73   10.65
   3   9  -8   27.17   14.17
   3  -9  -8   14.15    7.87
  -3   9   7  344.31   21.00
  -3   9   7  332.13   23.53
   3   9  -7  324.75   18.15
  -3   9   6    7.84   13.29
   3   9  -6    2.38    1.93
  -3   9   6    6.04    4.68
   3   9  -6    5.94    9.47
  -3   9   5   20.98   14.03
   3   9  -5    5.04    4.28
  -3   9   5    2.17    6.32
   3   9  -5    3.65    9.00
  -3   9   4   -0.20    9.27
   3   9  -4   12.48    6.30
  -3   9   4    4.55    6.54
   3   9  -4    8.54    9.13
  -3   9   3    2.91    9.27
   3   9  -3   -2.70    3.98
  -3   9   3    4.39    5.42
   3   9  -3    0.65    9.57
  -3   9   2   15.71   12.37
   3   9  -2   11.75    8.01
  -3   9   2    2.58    8.79
   3   9  -2    9.73    9.47
  -3   9   1  434.31   18.22
   3   9  -1  402.67   12.60
  -3   9   1  405.27   19.00
   3   9  -1  397.68   16.22
  -3   9   0    1.30    6.50
   3   9   0    5.58    6.90
  -3   9   0    9.94    5.63
   3   9   0    0.95    8.81
  -3   9  -1   77.44   10.32
   3   9   1   73.94   10.11
  -3   9  -1   73.20   34.00
   3   9   1   74.13   11.59
  -3   9  -2    4.65    3.13
   3   9   2    5.23    5.41
  -3   9  -2    1.03    5.87
   3   9   2   -0.33    5.53
  -3   9  -3  148.33    7.92
   3   9   3  142.68   13.83
  -3   9  -3  153.77   30.51
   3   9   3  146.67    7.23
  -3   9  -4   13.23    5.68
   3   9   4    2.85   10.19
  -3   9  -4    8.28    8.49
   3   9   4    4.36    6.01
  -3   9  -5    7.49    6.16
   3   9   5   11.01   10.27
  -3   9  -5   12.55    9.76
   3   9   5    6.04    4.38
  -3   9  -6    5.28    3.76
   3   9   6   25.94   14.67
  -3   9  -6    8.99    5.73
   3   9   6    8.57    5.11
   3   9   7  148.47   19.80
  -3   9  -7  143.11   50.53
   3   9   7  130.82    8.50
   3   9   8   -6.89    9.96
  -3   9  -8   -5.13    9.30
   3   9   9   33.18   12.85
  -3   9  -9   36.19   18.10
   3   9  10   -3.84    8.86
  -3   9 -10    2.77    6.97
   3   9  11   54.40   14.34
  -3   9 -11   30.13   16.49
   3   9  12    8.29    8.87
  -3   9 -12    4.22    5.60
  -3  10  12    1.51    8.90
   3  10 -12   -4.95    9.23
  -3  10  11    1.42    9.19
   3  10 -11   12.83   12.80
  -3  10  10   -2.16   10.05
   3  10 -10   -7.06    8.96
  -3  10   9    1.05   10.16
   3  10  -9    0.95   10.91
   3 -10  -9    8.99    6.40
  -3  10   8  184.21   21.49
   3  10  -8  161.50   16.87
  -3  10   7   17.65   10.93
  -3  10   7    6.22    6.15
   3  10  -7    7.82   10.17
  -3  10   6   19.61   10.81
  -3  10   6   24.59    8.86
   3  10  -6   14.22    9.62
  -3  10   5    6.15   10.55
   3  10  -5    3.03    3.19
  -3  10   5    0.47    3.28
   3  10  -5    5.74    8.84
  -3  10   4    2.28   10.17
   3  10  -4    2.08    3.76
  -3  10   4  -11.68    6.50
   3  10  -4   -4.41    8.38
  -3  10   3   53.31   14.31
   3  10  -3   29.92    9.79
  -3  10   3   44.37   10.87
   3  10  -3   41.32   13.74
  -3  10   2  335.80   16.05
   3  10  -2  309.82   19.08
  -3  10   2  332.73   42.00
   3  10  -2  304.52   15.10
  -3  10   1    7.50    6.25
   3  10  -1   16.16    7.63
  -3  10   1    9.88    8.13
   3  10  -1    0.81    9.56
  -3  10   0    2.44    5.50
   3  10   0    1.00    5.74
  -3  10   0   -2.49    9.72
   3  10   0    7.57    7.69
  -3  10  -1    8.77    5.09
   3  10   1    5.43    6.77
  -3  10  -1    0.39    7.81
   3  10   1    4.60    6.64
  -3  10  -2   63.64    8.52
   3  10   2   73.57   14.87
  -3  10  -2   79.11   19.81
   3  10   2   76.72   10.92
  -3  10  -3    0.72    5.13
   3  10   3    0.82    9.46
  -3  10  -3    1.69   10.46
   3  10   3    0.30    4.76
  -3  10  -4  553.76   16.82
   3  10   4  510.13   21.82
  -3  10  -4  529.34   30.23
   3  10   4  573.15   15.92
  -3  10  -5   39.60    5.70
   3  10   5   26.52   12.25
  -3  10  -5   45.50   15.47
   3  10   5   57.94    8.88
   3  10   6  121.69   20.37
  -3  10  -6  123.65   33.50
   3  10   6  116.24    8.66
   3  10   7   35.94   11.65
  -3  10  -7   34.19   21.56
   3  10   7   34.78    6.96
   3  10   8   48.93   22.00
  -3  10  -8   53.58   34.01
   3  10   9   13.79   10.24
  -3  10  -9   29.47   37.21
   3  10  10    4.19   10.49
  -3  10 -10    9.71    8.14
   3  10  11   14.00   10.31
  -3  10 -11    4.42    7.49
  -3  11  11   19.71   11.10
   3  11 -11    2.41    9.87
  -3  11  10    5.67   10.97
   3  11 -10    3.82    8.19
  -3  11   9    3.52   11.87
   3  11  -9    7.97   10.45
  -3  11   8    6.31   12.35
  -3  11   8    2.06    2.72
   3  11  -8    2.69   11.33
  -3  11   7   12.05   15.60
  -3  11   7    4.35    3.48
   3  11  -7   14.13   10.63
  -3  11   6   15.49   14.47
  -3  11   6    8.19    4.84
   3  11  -6   24.05   12.89
  -3  11   5   35.98    9.67
  -3  11   5   48.91   17.01
   3  11  -5   58.90   15.10
  -3  11   4    2.07    8.74
   3  11  -4    8.14    3.94
  -3  11   4    6.92    4.53
   3  11  -4   16.61    9.92
  -3  11   3    2.84    7.50
   3  11  -3    7.67    7.71
  -3  11   3    4.63    5.24
   3  11  -3    0.33   10.58
  -3  11   2   20.02   10.32
   3  11  -2   18.43   10.15
  -3  11   2    6.84    4.86
   3  11  -2   12.54    9.73
  -3  11   1  658.03   21.60
   3  11  -1  625.37   18.11
  -3  11   1  605.64   50.92
   3  11  -1  662.04   25.05
  -3  11   0   14.96    9.24
   3  11   0   10.06    8.78
  -3  11   0    9.03    6.89
   3  11   0   11.53    8.47
  -3  11  -1    2.87    5.56
   3  11   1    5.80    7.04
  -3  11  -1   -3.43    9.51
   3  11   1    8.45    7.04
  -3  11  -2    6.31    5.55
   3  11   2    2.25    7.59
  -3  11  -2    0.90    5.40
   3  11   2    4.71    5.82
  -3  11  -3   23.40    7.09
   3  11   3   13.49    8.11
  -3  11  -3   13.38    6.01
   3  11   3   12.97    5.65
  -3  11  -4   -0.19    3.31
   3  11   4    7.51    8.75
  -3  11  -4    4.97    4.52
   3  11   4   -1.19    4.85
   3  11   5  108.23   19.88
  -3  11  -5  101.27   38.75
   3  11   5  123.29   11.76
   3  11   6    6.42   10.57
  -3  11  -6    3.97    7.40
   3  11   6    7.40    5.30
   3  11   7   30.65   11.53
  -3  11  -7   33.18   17.16
   3  11   8    4.61   11.30
  -3  11  -8    1.96    7.10
   3  11   9    9.26   11.20
  -3  11  -9    7.47    6.44
   3  11  10    0.10   10.28
  -3  11 -10   -0.78    8.60
  -3  12   9    9.11    9.94
   3  12  -9    0.83    8.69
  -3  12   8    0.53    8.88
  -3  12   8   -2.38    5.17
   3  12  -8    5.26   10.96
  -3  12   7    6.08   12.86
  -3  12   7    4.28    6.27
   3  12  -7    5.63   10.18
  -3  12   6   65.33   17.38
  -3  12   6   35.84   17.75
   3  12  -6   39.95   14.45
  -3  12   5   39.29    9.83
  -3  12   5   11.48    6.85
   3  12  -5   31.81   12.76
  -3  12   4   28.38   13.11
  -3  12   4    7.27    8.54
   3  12  -4    9.59   12.48
  -3  12   3    6.11    7.83
   3  12  -3    0.13    4.18
  -3  12   3    3.54    6.98
   3  12  -3   16.33   14.32
  -3  12   2   79.70   13.76
   3  12  -2   73.24    9.85
  -3  12   2   75.38   27.47
   3  12  -2   94.04   21.80
  -3  12   1   10.83    6.46
   3  12  -1   -1.52    5.67
  -3  12   1   10.29    8.02
   3  12  -1   16.16   10.24
  -3  12   0  107.72   11.77
   3  12   0   99.99   11.51
  -3  12   0   93.90   37.31
   3  12   0  113.26   17.91
  -3  12  -1   -1.32    5.42
   3  12   1    3.44    7.07
  -3  12  -1    7.07    5.37
   3  12   1   -5.42    6.93
  -3  12  -2   -2.60    4.64
   3  12   2   -3.98    7.94
  -3  12  -2    4.74    7.66
   3  12   2    1.04    6.61
   3  12   3    7.85    8.52
  -3  12  -3    5.19    6.43
   3  12   3   19.17    7.89
   3  12   4   13.03   13.72
  -3  12  -4   -5.43    9.83
   3  12   4   -3.85    4.84
   3  12   5    3.87    9.49
  -3  12  -5    7.74    9.92
   3  12   5   -2.41    4.23
   3  12   6   -0.45    9.51
  -3  12  -6   -3.48   11.00
   3  12   7   15.25   12.96
  -3  12  -7    5.20    6.78
   3  12   8   27.92   16.18
  -3  12  -8    1.68    6.66
  -3  13   7   14.55   11.31
  -3  13   7   11.04    6.78
   3  13  -7   26.42   14.57
  -3  13   6    7.03   11.13
  -3  13   6    3.01    3.26
   3  13  -6   -6.37   10.24
  -3  13   5   71.21   17.96
  -3  13   5   40.70   21.73
   3  13  -5   87.28   15.90
  -3  13   4   15.98    7.85
  -3  13   4    8.33   12.39
   3  13  -4   23.22    9.17
  -3  13   3    8.55    6.42
  -3  13   3    6.03   10.62
   3  13  -3    1.61    9.79
  -3  13   2    5.72    5.98
   3  13  -2   20.33    8.79
  -3  13   2    8.46    8.74
   3  13  -2   12.30   10.38
  -3  13   1   14.22    6.51
   3  13  -1   30.66    9.86
  -3  13   1   19.01   11.58
   3  13  -1   22.29   14.94
  -3  13   0   21.04    9.20
   3  13   0   24.06    9.89
  -3  13   0   16.76    7.25
   3  13   0   30.39   14.43
  -3  13  -1   12.61    7.04
   3  13   1   12.95    6.95
  -3  13  -1   11.93   10.00
   3  13   1    8.64    8.56
   3  13   2   -3.05    6.01
  -3  13  -2   -0.39    4.72
   3  13   2   -0.30    7.74
   3  13   3  100.75   13.58
  -3  13  -3   77.41   31.45
   3  13   3   80.35   11.80
   3  13   4   22.09   11.15
  -3  13  -4   12.38    9.12
   3  13   4   15.38    8.33
   3  13   5    3.91    9.69
  -3  13  -5    5.54    6.87
   3  13   5    0.80    4.71
   3  13   6   10.09   15.62
  -3  13  -6    5.47    7.61
  -3  14   3    4.08   10.55
  -3  14   3   26.39    9.65
   3  14  -3    3.12    8.18
  -3  14   2    9.65    7.00
  -3  14   2   12.07    7.71
   3  14  -2   10.72    8.18
  -3  14   1   -2.38    5.49
  -3  14   1    1.84    8.69
   3  14  -1    3.13    9.15
  -3  14   0   40.77   10.20
  -3  14   0   31.01   12.21
   3  14   0   25.89    9.66
   3  14   1    7.54    5.99
  -3  14  -1    4.08    4.61
   3  14   1   11.63    8.08
  -4   0  15    1.24    3.97
  -4   0  14 2918.62   26.89
   4   0 -14 2857.87   55.57
  -4   0  13   -1.45    4.57
   4   0 -13    2.12    4.78
  -4   0  12   27.07    6.36
   4   0 -12   25.75    7.96
  -4   0  11   -1.24    4.80
   4   0 -11    5.08    4.26
  -4   0  10   34.99   11.85
   4   0 -10   43.64    9.14
  -4   0   9   -0.52    4.48
   4   0  -9   -0.49    5.87
  -4   0   8 1481.00   34.73
   4   0  -8 1481.39   17.02
  -4   0   7    6.47    6.61
   4   0  -7    1.35    5.39
  -4   0   6  919.99   20.81
   4   0  -6  887.54   19.42
  -4   0   5   -2.79    5.29
   4   0  -5    1.14    5.60
  -4   0   4  159.92   10.27
   4   0  -4  150.20    9.06
  -4   0   3   -3.64    6.72
   4   0  -3   -0.59    6.98
  -4   0   2  479.54   15.30
   4   0  -2  485.31   14.61
  -4   0   1    3.54    7.33
   4   0  -1   -0.08    7.11
  -4   0   0  970.58   21.62
   4   0   0  926.19   19.46
  -4   0  -1    6.66    6.37
   4   0   1   -2.38    6.21
  -4   0  -2  472.82   24.39
   4   0   2  524.27   12.16
  -4   0  -3   -4.90    5.96
   4   0   3   -2.60    4.75
  -4   0  -4   12.49   10.29
   4   0   4   11.34    3.72
  -4   0  -5   -3.46    5.94
   4   0   5    6.26    4.48
   4   0   6  189.37   11.66
   4   0   6  177.01    6.94
   4   0   7   -3.84    5.90
   4   0   7   -3.90    3.13
   4   0   8   40.27    8.41
   4   0   8   23.21    4.66
   4   0   9    3.36    7.54
   4   0   9    2.42    3.78
   4   0  10   78.64    8.72
   4   0  10   74.53    4.91
   4   0  11    5.60    4.95
   4   0  12   19.07    7.48
   4   0  13    2.94    7.03
   4   0  14   31.08    7.42
  -4   1  16    8.30    6.50
  -4   1  15  329.72   19.90
   4   1 -14   -1.04    4.14
  -4   1  14   -0.33    4.91
  -4  -1  14    1.53    3.60
   4   1 -13   10.41    5.30
  -4   1  13   34.37    7.80
  -4  -1  13   28.38    6.62
   4  -1 -13   29.19    5.41
   4   1 -12   10.40    4.42
  -4   1  12   23.81    7.73
  -4  -1  12   19.17    6.89
   4  -1 -12   21.95    7.06
   4   1 -11   15.75    6.10
  -4   1  11   20.78    7.55
  -4  -1  11    8.26    5.98
   4  -1 -11   27.05    6.67
   4   1 -10    5.01    5.50
  -4   1  10   13.47    7.22
  -4  -1  10    4.92    4.19
   4  -1 -10    2.08    4.58
   4   1  -9  195.42   12.22
  -4   1   9  189.81   11.15
  -4  -1   9  187.60   10.83
   4  -1  -9  191.95   11.41
   4   1  -8    6.33    5.62
  -4   1   8    1.54    5.71
  -4  -1   8    6.70    5.65
   4  -1  -8    0.01    4.74
   4   1  -7  715.16   17.70
  -4   1   7  701.61   29.97
  -4  -1   7  690.13   16.31
   4  -1  -7  711.14   17.12
   4   1  -6   20.72    7.56
  -4   1   6   15.76    6.01
  -4  -1   6   16.31    6.41
   4  -1  -6   22.08    8.77
   4   1  -5   -2.81    5.87
  -4   1   5   -7.12    6.60
  -4  -1   5    1.30    2.44
   4  -1  -5    3.24    5.56
   4   1  -4    0.94    6.56
  -4   1   4    0.90    6.81
  -4  -1   4   -0.43    5.17
   4  -1  -4    6.32    8.32
   4   1  -3  194.06   10.53
  -4   1   3  199.84   12.73
  -4  -1   3  198.89   10.58
   4  -1  -3  219.33   10.51
   4   1  -2    0.16    7.45
  -4   1   2    8.59   10.46
  -4  -1   2    6.26    6.14
   4  -1  -2    1.31    7.42
   4   1  -1  696.99   18.05
  -4   1   1  719.02   18.49
  -4  -1   1  702.41   17.74
   4  -1  -1  674.34   17.78
   4   1   0   -0.97    6.75
  -4   1   0   -0.27    6.90
  -4  -1   0    4.16    5.02
   4  -1   0    0.85    6.99
   4   1   1 1516.31   28.16
  -4   1  -1 1436.95   27.51
  -4  -1  -1 1366.25   38.29
   4  -1   1 1426.81   27.30
   4   1   2   17.26    7.32
  -4   1  -2    3.25    4.56
  -4  -1  -2   16.39    9.88
   4  -1   2   10.35    7.89
   4   1   3 1034.49   14.67
  -4   1  -3 1000.25   16.88
  -4  -1  -3 1045.38   24.85
   4  -1   3 1021.62   15.53
   4   1   4    0.92    3.54
  -4   1  -4    3.28    3.57
  -4  -1  -4    4.28    3.61
   4  -1   4    1.12    4.34
  -4  -1  -4   -2.21    2.63
  -4   1  -5   24.46   13.48
   4   1   5   14.02    7.01
   4   1   5   14.65    5.77
   4   1   5   21.05    4.83
   4  -1   5   20.73    5.76
   4   1   6   -1.78    7.30
   4   1   6    5.84    2.91
   4   1   6    2.85    3.18
   4  -1   6    8.83    4.49
   4   1   7  290.15   16.11
   4   1   7  297.30   12.61
   4   1   7  260.07   10.62
   4  -1   7  303.22   14.81
   4  -1   7  295.39   13.06
   4   1   8    3.79    6.58
   4   1   8    5.59    3.58
   4   1   8    1.37    1.83
   4  -1   8   12.52    6.18
   4  -1   8    3.95    5.06
   4   1   9   10.51    9.02
   4   1   9    8.60    2.85
   4  -1   9    5.27    4.41
   4  -1   9    9.52    3.58
   4   1  10    2.16    1.71
   4   1  10    0.16    6.38
   4  -1  10    0.97    4.53
   4  -1  10    2.36    3.32
   4   1  11  162.02   14.04
   4  -1  11  183.29    8.90
   4  -1  11  167.16    7.15
   4   1  12    2.18    5.71
   4  -1  12   13.11    6.32
   4   1  13   11.91    5.24
   4  -1  13    9.43    5.66
   4   1  14    0.50    5.63
   4   1  15   11.18    8.78
  -4   2  17   10.74    7.45
  -4   2  16   25.41    7.76
  -4   2  15    1.71    2.63
   4   2 -15    8.30    5.12
  -4   2  14   57.19    9.72
   4   2 -14   54.05    9.42
   4   2 -13   28.52    8.49
  -4   2  13   30.27    8.58
  -4  -2  13   13.09    5.36
   4  -2 -13   29.93    5.48
   4   2 -12    1.45    4.81
  -4   2  12   19.47    8.50
  -4  -2  12    3.07    3.29
   4  -2 -12    3.94    5.50
   4   2 -11   -0.10    5.06
  -4   2  11    4.02    5.90
  -4  -2  11    3.70    3.58
   4  -2 -11    1.60    3.79
   4   2 -10  197.25   11.27
  -4   2  10  201.01   14.99
  -4  -2  10  200.38   10.12
   4  -2 -10  182.11    8.38
   4   2  -9   21.51    9.48
  -4   2   9   31.41    8.96
  -4  -2   9   29.20    7.04
   4  -2  -9   31.55    8.64
   4   2  -8   -6.39    6.24
  -4   2   8    5.15    6.52
  -4  -2   8    2.82    3.86
   4  -2  -8    0.63    5.07
   4   2  -7    6.78    5.69
  -4   2   7   -1.54    6.71
  -4  -2   7    3.80    5.10
   4  -2  -7    3.50    4.80
  -4   2   6   39.47    9.48
   4   2  -6   35.62    4.42
   4   2  -6   35.37    9.08
  -4  -2   6   43.55    6.42
   4  -2  -6   45.60    8.50
   4   2  -5    0.15    2.60
  -4   2   5    4.78    5.90
   4   2  -5   10.19    6.06
  -4  -2   5   -3.11    4.07
   4  -2  -5   -1.25    5.51
   4   2  -4   65.19    4.72
  -4   2   4   77.65   10.80
   4   2  -4   62.41    9.56
  -4  -2   4   81.26    7.92
   4  -2  -4   67.24    9.45
  -4   2   3   14.97   11.99
   4   2  -3   -2.43    3.02
   4   2  -3   -0.22    7.18
  -4  -2   3    0.93    3.10
   4  -2  -3    2.90    6.20
   4   2  -2   10.82    7.76
  -4   2   2   12.22   10.79
  -4  -2   2    2.49    5.23
   4  -2  -2    5.39    7.12
   4   2  -1   51.26   12.15
  -4   2   1   51.60   10.64
  -4  -2   1   35.86   22.07
   4  -2  -1   49.45   11.46
   4   2   0 1585.23   22.39
   4  -2   0 1772.91   24.36
   4   2   1   16.96    8.18
  -4   2  -1   11.76    6.14
  -4  -2  -1   13.50    9.41
   4  -2   1   10.49    7.08
   4   2   2    2.30    5.18
  -4   2  -2    3.44    5.35
  -4  -2  -2   -2.12    7.70
   4  -2   2   11.43    9.03
  -4   2  -3   18.90    9.12
   4   2   3   16.11    9.20
   4   2   3   21.27    5.48
  -4  -2  -3   13.65    3.51
   4  -2   3   13.68    5.52
  -4   2  -4   -2.67    5.19
   4   2   4   -5.61    8.83
   4   2   4    8.08    3.94
  -4  -2  -4    5.54    2.73
   4  -2   4   13.15    7.58
  -4   2  -5   -0.01    5.09
   4   2   5   -2.43    8.08
   4   2   5    0.70    3.30
  -4  -2  -5    2.23    3.69
   4  -2   5   -0.80    4.04
  -4   2  -6   11.77    8.14
   4   2   6   12.33    8.29
   4   2   6    7.13    3.07
   4   2   6    5.19    3.14
   4  -2   6   13.04    5.77
   4   2   7   59.87   12.83
   4   2   7   59.44    5.95
   4   2   7   36.01    7.28
   4  -2   7   53.94    6.97
   4  -2   7   51.34    6.63
   4   2   8  151.92   11.10
   4   2   8  171.94    6.79
   4   2   8  133.71    6.13
   4  -2   8  165.55    9.06
   4  -2   8  160.66    7.72
   4   2   9   27.42    8.81
   4   2   9   18.16    3.34
   4  -2   9   10.47    5.59
   4  -2   9   27.78    6.83
   4   2  10  236.10   12.31
   4   2  10  208.27    4.61
   4  -2  10  239.01    9.24
   4  -2  10  229.69    9.12
   4   2  11   10.43    6.86
   4  -2  11    0.75    3.80
   4  -2  11    4.19    1.68
   4   2  12  114.24   21.89
   4  -2  12   92.78    6.45
   4   2  13    3.09    3.00
   4  -2  13    1.94    3.41
   4   2  14  123.54   15.65
   4   2  15   -1.25    6.74
  -4   3  17   -0.36    6.02
  -4   3  16    2.60    6.28
  -4   3  15    4.47    8.00
   4   3 -15   16.59    6.51
  -4   3  14    0.53    5.91
   4   3 -14    2.27    5.15
  -4   3  13   11.08    8.50
   4   3 -13   20.54    9.81
   4  -3 -13    4.45    4.25
   4   3 -12    3.29    5.57
  -4   3  12   10.76    6.57
  -4  -3  12    4.45    2.43
   4  -3 -12    1.19    3.73
   4   3 -11    8.28    5.97
  -4   3  11    0.25    6.59
  -4  -3  11    7.47    2.69
   4  -3 -11   10.82    6.60
   4   3 -10   12.46   10.57
  -4   3  10   11.57    9.69
  -4  -3  10    5.29    5.29
   4  -3 -10   13.34    3.96
   4   3  -9    0.53    1.92
  -4   3   9   -0.46    7.44
   4   3  -9   15.78   10.72
  -4  -3   9    1.98    3.53
   4  -3  -9    4.83    6.69
   4   3  -8    5.42    3.00
  -4   3   8    5.22    7.52
   4   3  -8   11.34    7.19
  -4  -3   8    4.88    3.57
   4  -3  -8    6.24    4.69
   4   3  -7  904.62   24.50
  -4   3   7  913.61   30.57
  -4  -3   7  909.26   22.11
   4  -3  -7  882.57   23.19
   4   3  -6    6.58    3.75
  -4   3   6    7.70    7.87
   4   3  -6    8.13    6.44
  -4  -3   6    7.93    5.46
   4  -3  -6    6.27    7.67
  -4   3   5 2313.33   46.65
   4   3  -5 2100.31   38.25
   4   3  -5 2291.10   44.37
  -4  -3   5 2284.79   45.02
   4  -3  -5 2257.36   42.71
  -4   3   4   23.13    8.78
   4   3  -4   31.25    4.06
   4   3  -4   24.73    8.92
  -4  -3   4   35.43    7.87
   4  -3  -4   32.88    7.20
   4   3  -3 2860.08   37.71
  -4   3   3 2968.31   37.93
  -4  -3   3 2853.84   37.68
   4  -3  -3 2912.62   35.14
   4   3  -2   97.15   13.73
  -4   3   2   82.12   11.34
  -4  -3   2   85.34   21.27
   4  -3  -2   92.68   11.19
   4   3  -1  247.22   13.45
  -4   3   1  213.75   10.94
  -4  -3   1  224.13   20.71
   4  -3  -1  231.44   12.52
   4   3   0   -2.89    6.38
  -4   3   0    7.34    8.60
  -4  -3   0   -1.25    7.55
   4  -3   0   -0.70    8.13
   4   3   1 1122.17   17.32
  -4   3  -1 1104.00   17.17
  -4  -3  -1 1074.24   23.14
   4  -3   1 1118.64   20.17
  -4   3  -2  129.50    9.09
   4   3   2  159.95   13.52
   4   3   2  135.73    9.48
   4  -3   2  161.36   15.25
  -4   3  -3  737.13   16.92
   4   3   3  790.28   22.03
   4   3   3  771.30   16.61
  -4   3  -4   17.86    9.98
   4   3   4    3.84    8.93
   4   3   4    9.74    5.65
  -4   3  -5    4.36    3.85
   4   3   5   14.37   12.61
  -4   3  -5    7.49    6.04
   4   3   5   11.73    5.73
  -4  -3  -5   11.81    3.32
  -4   3  -6    6.81    5.03
   4   3   6   14.07   11.99
  -4   3  -6    5.10    6.56
   4   3   6    5.77    4.99
  -4   3  -7 1224.10   37.12
   4   3   7 1204.45   33.12
   4   3   7 1176.65   28.14
   4   3   8    8.59    8.87
   4   3   8    8.04    3.99
   4   3   8    4.14    2.68
   4  -3   8   11.02    5.31
   4   3   9   19.81   11.54
   4   3   9   17.29    2.99
   4  -3   9   22.92    6.51
   4  -3   9   25.95    4.68
   4   3  10    5.22    7.84
   4  -3  10    2.17    3.44
   4  -3  10    0.07    3.46
   4   3  11   93.48   12.77
   4  -3  11   92.04    5.84
   4  -3  11  100.43    9.14
   4   3  12   -5.11    8.09
   4  -3  12    1.38    2.99
   4  -3  12    5.01    4.97
   4   3  13  397.13   26.47
   4   3  14    8.46    7.52
   4   3  15    0.96    7.66
  -4   4  16   16.30    8.39
  -4   4  15    0.49    6.74
   4   4 -15    2.47    4.84
  -4   4  14   10.85    7.11
   4   4 -14    3.82    7.68
  -4   4  13   22.39   10.56
   4   4 -13   37.89    9.87
  -4   4  12   27.70   10.45
   4   4 -12   45.49   10.78
   4  -4 -12   32.27    6.46
  -4   4  11    5.68    8.17
   4   4 -11    4.80    8.95
   4  -4 -11    7.13    6.88
   4   4 -10   12.25    7.81
  -4   4  10    8.38    8.27
  -4  -4  10    3.03    2.79
   4  -4 -10    9.47    6.55
   4   4  -9   11.38    3.08
  -4   4   9   22.50   11.82
   4   4  -9   10.78    8.37
  -4  -4   9    6.92    4.74
   4  -4  -9   11.02    6.70
  -4   4   8  311.47   22.64
   4   4  -8  272.14   11.51
   4   4  -8  290.06   16.50
  -4  -4   8  301.34   18.47
   4  -4  -8  284.84   14.74
  -4   4   7   17.26   12.97
   4   4  -7    9.80    2.51
   4   4  -7   16.96    9.01
  -4  -4   7   17.17    5.50
   4  -4  -7   27.76    8.31
   4   4  -6  156.84   12.06
  -4   4   6  151.95   15.50
  -4  -4   6  158.25    8.24
   4  -4  -6  127.11    9.20
  -4   4   5    7.65    8.91
   4   4  -5    3.41    3.43
   4   4  -5    4.06    9.54
  -4  -4   5    1.30    1.24
   4  -4  -5   -1.22    5.62
   4   4  -4 3124.95   25.16
  -4   4   4 2801.65   54.63
  -4  -4   4 2895.08   29.63
   4  -4  -4 2839.20   52.75
   4   4  -3   80.88   14.96
  -4   4   3   84.66   10.28
  -4  -4   3   67.57   16.71
   4  -4  -3   85.11   10.69
   4   4  -2    7.29    8.22
  -4   4   2    7.78    6.30
  -4  -4   2    7.98    7.63
   4  -4  -2   10.27    6.22
   4   4  -1   67.50    9.49
  -4   4   1   66.51    9.51
  -4  -4   1   65.52   18.00
   4  -4  -1   67.21   12.15
  -4   4   0   33.38    7.32
   4   4   0   52.61    9.71
  -4   4   0   39.80   10.37
   4   4   0   38.36    8.36
  -4   4  -1   47.65    8.60
   4   4   1   45.56    8.67
  -4   4  -1   19.34   13.69
   4   4   1   43.48    8.46
  -4   4  -2 2183.89   41.33
   4   4   2 2235.73   43.33
  -4   4  -2 2057.03   45.44
   4   4   2 2107.66   39.68
  -4   4  -3  150.63    8.87
   4   4   3  158.44   11.62
  -4   4  -3  153.73   10.55
   4   4   3  142.79    8.56
  -4   4  -4    2.27    4.98
   4   4   4    1.68    8.77
  -4   4  -4    0.19    3.66
   4   4   4    2.62    3.98
  -4   4  -5   11.18    8.39
   4   4   5   17.59    9.27
  -4   4  -5   10.41    7.68
   4   4   5   17.86    4.93
  -4   4  -6  374.49   19.23
   4   4   6  355.33   18.89
  -4   4  -6  359.53   31.99
   4   4   6  379.24   16.56
  -4  -4  -6  345.47   13.98
  -4   4  -7  140.39   13.06
   4   4   7  158.40   17.31
  -4   4  -7  150.18   29.70
   4   4   7  146.28    6.81
  -4  -4  -7  108.31    9.73
   4   4   8 1406.12   26.77
  -4   4  -8 1310.14   28.40
   4   4   8 1247.40    9.68
   4   4   9    5.26    9.80
   4   4   9    3.03    2.15
  -4   4  -9    3.94    6.35
   4  -4   9    5.22    5.13
   4   4  10   34.40   12.58
  -4   4 -10   19.65   11.38
   4  -4  10   31.81    5.01
   4   4  11    6.75    9.08
   4  -4  11   -0.15    3.03
   4   4  12    2.06    8.53
   4  -4  12    4.43    3.45
   4   4  13    2.78    8.75
   4   4  14  290.18   14.60
  -4   5  16   17.62   12.07
  -4   5  15    5.88    8.20
   4   5 -15   -1.37    5.36
  -4   5  14   20.72   11.45
   4   5 -14    2.18    5.36
  -4   5  13    8.17    8.56
   4   5 -13    6.77    6.82
  -4   5  12    4.33    8.22
   4   5 -12    8.84    9.38
   4  -5 -12    3.47    4.61
  -4   5  11  491.57   24.16
   4   5 -11  555.72   23.87
   4  -5 -11  520.49   19.15
   4   5 -10    3.18    8.00
  -4   5  10    3.25    9.61
  -4  -5  10    1.17    1.50
   4  -5 -10    3.29    5.33
   4   5  -9   47.76   14.34
  -4   5   9   56.20   16.05
  -4  -5   9   32.49   10.14
   4  -5  -9   45.58   13.15
   4   5  -8    5.67    2.87
  -4   5   8    2.69    9.59
   4   5  -8    5.36    8.21
  -4  -5   8    1.23    1.87
   4  -5  -8    1.97    4.42
  -4   5   7   18.33    8.88
   4   5  -7   21.82    3.58
   4   5  -7   31.19   10.10
  -4  -5   7   24.89    6.91
   4  -5  -7   18.92    7.97
  -4   5   6    8.94    8.85
   4   5  -6    5.56    2.62
   4   5  -6   21.27   10.24
  -4  -5   6   10.00    5.91
   4  -5  -6   11.71    8.94
   4   5  -5  107.98   12.39
  -4   5   5  115.25   13.87
  -4  -5   5  115.14   14.41
   4  -5  -5  120.45   18.97
  -4   5   4   -0.17    7.19
   4   5  -4   -0.91    8.01
   4  -5  -4   -4.77    6.42
  -4   5   3  463.90   15.50
   4   5  -3  436.46   13.30
   4   5  -3  480.65   18.41
   4  -5  -3  483.99   14.69
  -4   5   2   44.77    8.47
   4   5  -2   39.21    9.14
  -4   5   2   46.70   12.91
   4   5  -2   13.21    8.85
  -4   5   1   44.25    9.37
   4   5  -1   28.71    7.67
  -4   5   1   64.40   20.02
   4   5  -1   37.49   10.45
  -4   5   0    7.78    7.97
   4   5   0   14.00    8.30
  -4   5   0   14.22    6.40
   4   5   0   11.98    9.02
  -4   5  -1  480.67   15.24
   4   5   1  473.51   15.97
  -4   5  -1  475.30   20.69
   4   5   1  475.88   16.17
  -4   5  -2   12.34    5.54
   4   5   2   14.70    6.88
  -4   5  -2   33.08    9.99
   4   5   2   26.31    7.47
  -4   5  -3  243.83   10.41
   4   5   3  252.77   13.15
  -4   5  -3  243.52   12.37
   4   5   3  255.18    9.57
  -4   5  -4   27.69    7.88
   4   5   4   37.04   10.46
  -4   5  -4   18.13   11.00
   4   5   4   36.52    6.36
  -4   5  -5    9.64    5.68
   4   5   5    1.56    8.95
  -4   5  -5   11.66    6.79
   4   5   5   12.87    5.16
  -4   5  -6   78.62   14.34
   4   5   6   81.28   15.59
  -4   5  -6   70.40   23.26
   4   5   6   80.47    7.73
  -4   5  -7 1766.92   29.49
   4   5   7 1725.04   27.74
  -4   5  -7 1698.10   25.96
   4   5   7 1707.32   17.64
  -4   5  -8  151.07   22.89
   4   5   8  177.33   17.44
  -4   5  -8  170.28   11.42
   4   5   8  163.25    6.17
   4   5   9  226.38   15.64
  -4   5  -9  198.14   10.60
   4  -5   9  217.81   10.76
   4   5  10   20.38   10.38
  -4   5 -10   19.34   10.31
   4  -5  10   32.75    6.44
   4   5  11   13.41    7.24
  -4   5 -11    7.80    5.08
   4   5  12    3.58   10.39
  -4   5 -12    2.91    3.85
   4   5  13  102.25   15.31
  -4   6  15   10.52   10.15
   4   6 -15    6.32    5.77
  -4   6  14   39.51   15.00
   4   6 -14   33.85    8.20
  -4   6  13    2.08   10.29
   4   6 -13    6.68    6.95
  -4   6  12  123.49   17.56
   4   6 -12  132.49   13.15
  -4   6  11    7.28    9.53
   4   6 -11   17.16   11.89
   4  -6 -11   15.07    5.78
  -4   6  10   13.95    9.79
   4   6 -10   24.05   13.19
   4  -6 -10   15.80    7.05
   4   6  -9   35.29    4.10
   4   6  -9   56.71   15.07
   4  -6  -9   35.00    6.52
  -4   6   8    5.83   13.27
   4   6  -8   -0.53    2.43
   4   6  -8   -1.59    8.52
   4  -6  -8    6.43    6.24
   4   6  -7    4.05    2.59
  -4   6   7    6.65    9.72
   4   6  -7    0.85    3.15
   4   6  -7    7.56    7.78
   4  -6  -7    5.07    5.56
   4   6  -6   11.80    3.32
  -4   6   6   11.19    8.92
   4   6  -6    9.25    4.63
   4   6  -6   17.84   11.07
   4  -6  -6    2.28    5.22
  -4   6   5   60.82   12.70
   4   6  -5   45.93    7.65
   4   6  -5   51.90   12.95
   4  -6  -5   68.19   12.68
  -4   6   4  267.75   16.81
   4   6  -4  233.37   12.61
   4   6  -4  297.76   18.91
   4  -6  -4  271.59   16.02
  -4   6   3   -3.96    6.54
   4   6  -3    1.39    4.88
  -4   6   3    5.98    4.79
   4   6  -3    8.83    8.90
  -4   6   2  280.51   13.68
   4   6  -2  294.90   11.20
  -4   6   2  290.71   15.78
   4   6  -2  300.49   16.29
  -4   6   1   22.25    9.72
   4   6  -1    8.46    6.35
  -4   6   1    7.57    8.46
   4   6  -1    2.66    7.61
  -4   6   0  192.27   12.03
   4   6   0  204.95   13.01
  -4   6   0  191.71   28.66
   4   6   0  203.37   14.57
  -4   6  -1    6.47    8.81
   4   6   1    4.27    7.29
  -4   6  -1   10.16    8.54
   4   6   1    5.09    5.92
  -4   6  -2    9.47    8.66
   4   6   2    2.03    7.07
  -4   6  -2    6.92    6.69
   4   6   2    0.50    4.74
  -4   6  -3    7.03    6.01
   4   6   3    9.52    7.92
  -4   6  -3    0.81    3.38
   4   6   3    0.64    4.45
  -4   6  -4   15.19    4.83
   4   6   4   21.57   12.12
  -4   6  -4   11.32   10.93
   4   6   4   25.91    7.79
  -4   6  -5   17.48    7.17
   4   6   5   27.37   12.82
  -4   6  -5    5.54   11.40
   4   6   5   15.50    7.07
  -4   6  -6  136.79    8.47
   4   6   6  140.98   17.54
  -4   6  -6  152.49   14.28
   4   6   6  143.47    8.81
  -4   6  -7    1.08    2.99
   4   6   7    0.78    9.31
  -4   6  -7    3.33    7.46
   4   6   7   -0.09    3.35
  -4   6  -8  109.12    9.24
   4   6   8  113.47   14.79
  -4   6  -8  105.39   18.87
   4   6   8   93.48    5.52
   4   6   9   17.19   10.22
  -4   6  -9   20.13   12.63
   4  -6   9   25.15    5.90
   4   6  10   48.64   19.92
  -4   6 -10   22.27   10.38
   4   6  11   21.51   15.79
  -4   6 -11    7.48    5.36
   4   6  12  116.41   23.90
  -4   6 -12   79.93   19.78
   4   6  13   69.54   15.77
  -4   7  15    2.78    9.55
   4   7 -15    5.53    5.64
  -4   7  14   11.53   11.30
   4   7 -14   -0.23    6.14
  -4   7  13   87.49   21.40
   4   7 -13   99.52   12.56
  -4   7  12    4.16   15.02
   4   7 -12    2.63    7.99
  -4   7  11  259.60   19.69
   4   7 -11  238.22   17.24
   4  -7 -11  252.19   10.62
  -4   7  10    1.41    9.35
   4   7 -10   -0.29    9.74
   4  -7 -10    6.04    5.07
  -4   7   9   62.32   15.39
   4   7  -9   42.32   14.72
   4  -7  -9   49.39    8.64
   4   7  -8   27.47    4.62
   4   7  -8   37.41   16.11
   4  -7  -8   29.85    7.54
  -4   7   7  141.67   16.44
   4   7  -7  133.23    6.31
   4   7  -7  141.44   16.02
   4  -7  -7  121.68   25.61
  -4   7   6   -3.85    8.53
   4   7  -6    7.46    5.55
   4   7  -6    6.67    9.15
   4  -7  -6    2.15    6.54
  -4   7   5  199.24   15.53
   4   7  -5  182.14    7.58
   4   7  -5  200.45   16.24
   4  -7  -5  190.21   13.53
  -4   7   4  108.51   13.37
   4   7  -4  101.43    8.40
  -4   7   4   95.11   25.70
   4   7  -4  121.77   18.17
  -4   7   3  994.59   29.65
   4   7  -3  999.55   27.06
  -4   7   3  960.82   38.42
   4   7  -3 1039.66   32.30
  -4   7   2    4.10    7.31
   4   7  -2    2.03    6.30
  -4   7   2   -5.02    8.09
   4   7  -2   13.24   12.19
  -4   7   1  149.56   13.68
   4   7  -1  155.56   13.69
  -4   7   1  150.96   31.66
   4   7  -1  154.50   15.68
  -4   7   0   30.92   11.46
   4   7   0    5.75    7.04
  -4   7   0   11.99    8.62
   4   7   0   15.86   10.55
  -4   7  -1   41.50    8.69
   4   7   1   55.06   12.75
  -4   7  -1   56.93   27.03
   4   7   1   63.42   11.17
  -4   7  -2   24.50    7.09
   4   7   2   27.60   11.44
  -4   7  -2    8.48    6.74
   4   7   2    7.92    5.17
  -4   7  -3   90.61    9.84
   4   7   3  105.66   13.65
  -4   7  -3  100.49   15.28
   4   7   3   99.50    9.76
  -4   7  -4    0.71    4.21
   4   7   4    6.64    9.06
  -4   7  -4    2.26    4.15
   4   7   4    1.37    4.14
  -4   7  -5   50.37    6.20
   4   7   5   52.06   14.64
  -4   7  -5   62.80   19.39
   4   7   5   44.79    6.82
  -4   7  -6   38.79   12.99
   4   7   6   44.58   14.02
  -4   7  -6   48.62   17.77
   4   7   6   43.60    7.07
  -4   7  -7  617.94   25.02
   4   7   7  582.54   24.12
  -4   7  -7  577.92   25.36
   4   7   7  587.23   20.28
  -4   7  -8   29.31   11.49
   4   7   8   37.88   13.30
  -4   7  -8   36.17   14.05
   4   7   8   26.11    4.41
   4   7   9   -2.51    9.61
  -4   7  -9    2.82    5.35
   4   7  10   51.86   14.27
  -4   7 -10   57.94   22.60
   4   7  11  110.93   15.82
  -4   7 -11  116.51   11.19
   4   7  12    4.98    9.85
  -4   7 -12    3.57    6.36
   4   7  13  184.22   39.23
  -4   7 -13  179.70   23.94
  -4   8  14    6.45    9.00
   4   8 -14    6.83    6.75
  -4   8  13   43.45   13.77
   4   8 -13   44.76   10.49
  -4   8  12   65.12   14.77
   4   8 -12   55.70   13.86
  -4   8  11   -5.18    9.29
   4   8 -11    5.47   12.23
  -4   8  10   12.70    8.70
   4   8 -10   23.15   13.88
   4  -8 -10   18.73    7.99
  -4   8   9   35.84   15.03
   4   8  -9   35.11   16.09
   4  -8  -9   40.13   10.32
  -4   8   8   22.96    9.35
   4   8  -8   31.86   14.21
   4  -8  -8   30.58    8.54
  -4   8   7   55.48   15.71
   4   8  -7   30.35    4.76
   4   8  -7   23.15   13.78
   4  -8  -7   46.53    9.22
  -4   8   6    5.13    8.77
   4   8  -6    0.87    3.19
   4   8  -6   -3.17    8.90
   4  -8  -6   -3.96    6.42
  -4   8   5   14.57   13.25
   4   8  -5    1.92    3.59
  -4   8   5   -2.81    5.71
   4   8  -5   -7.36    9.49
  -4   8   4 1056.54   23.86
   4   8  -4 1084.41   14.78
  -4   8   4 1063.79   24.93
   4   8  -4 1149.82   26.21
  -4   8   3  217.64   15.10
   4   8  -3  250.66   11.42
  -4   8   3  201.92   47.33
   4   8  -3  226.10   16.15
  -4   8   2  578.93   20.61
   4   8  -2  604.68   15.80
  -4   8   2  562.75   22.57
   4   8  -2  626.85   20.37
  -4   8   1    8.32    8.74
   4   8  -1    4.71    9.78
  -4   8   1    3.76    6.59
   4   8  -1   12.24   11.88
  -4   8   0  254.23   14.18
   4   8   0  257.39   15.59
  -4   8   0  261.66   39.60
   4   8   0  238.08   17.25
  -4   8  -1   50.65   11.00
   4   8   1   38.39   18.47
  -4   8  -1   45.64   14.21
   4   8   1   58.24   12.33
  -4   8  -2   90.62    8.17
   4   8   2   92.36   15.42
  -4   8  -2   86.08   36.79
   4   8   2   84.00    8.89
  -4   8  -3   42.09    8.22
   4   8   3   27.50   13.20
  -4   8  -3   16.27   10.14
   4   8   3   41.99   10.94
  -4   8  -4    2.61    4.27
   4   8   4   15.87   13.72
  -4   8  -4    4.26    6.77
   4   8   4    9.10    7.24
  -4   8  -5    4.79    4.31
   4   8   5   -2.96    9.80
  -4   8  -5   -0.99    9.24
   4   8   5   -0.14    4.32
  -4   8  -6  316.47   15.12
   4   8   6  308.17   19.56
  -4   8  -6  324.63   22.01
   4   8   6  305.90   13.19
  -4   8  -7   10.23    6.59
   4   8   7   16.02    9.94
  -4   8  -7    6.00    6.24
   4   8   7    7.47    3.85
   4   8   8   24.50   13.62
  -4   8  -8   14.13    6.97
   4   8   9   20.00    8.84
  -4   8  -9    4.62    5.55
   4   8  10   10.27    8.51
  -4   8 -10    7.20    6.75
   4   8  11   -9.91    9.23
  -4   8 -11    4.64    4.85
   4   8  12  176.45   15.28
  -4   8 -12  150.02   12.28
  -4   9  13   61.21   13.93
   4   9 -13   22.92    9.90
  -4   9  12   -0.81    9.04
   4   9 -12   14.10   14.88
  -4   9  11    9.99    8.77
   4   9 -11    8.71    8.46
  -4   9  10    3.74    9.04
   4   9 -10    0.14    9.15
   4  -9 -10    5.42    4.33
  -4   9   9    4.66    9.30
   4   9  -9    5.03   11.55
   4  -9  -9    2.88    4.59
  -4   9   8   60.94   17.32
   4   9  -8   32.07   10.85
   4  -9  -8   52.27   10.30
  -4   9   7   21.44   15.01
   4   9  -7   21.52   13.39
   4  -9  -7   18.53    8.62
  -4   9   6    0.79   10.08
   4   9  -6    4.49    3.29
  -4   9   6    3.26    5.68
   4   9  -6   18.79    9.87
  -4   9   5   15.89   14.57
   4   9  -5    9.97    5.29
  -4   9   5    7.06    4.16
   4   9  -5    5.76    9.14
  -4   9   4   30.07   10.73
   4   9  -4   27.63    6.80
  -4   9   4   11.02   12.26
   4   9  -4   19.27   13.00
  -4   9   3  683.06   22.83
   4   9  -3  677.33   13.87
  -4   9   3  655.12   26.43
   4   9  -3  707.35   23.33
  -4   9   2  168.81   16.71
   4   9  -2  162.09    9.55
  -4   9   2  137.04   50.60
   4   9  -2  168.48   15.78
  -4   9   1  618.95   19.60
   4   9  -1  646.72   16.39
  -4   9   1  606.49   23.08
   4   9  -1  608.36   19.50
  -4   9   0   48.81    9.93
   4   9   0   64.70   10.84
  -4   9   0   58.17   11.90
   4   9   0   63.66   13.26
  -4   9  -1    9.75    7.46
   4   9   1   27.44   13.82
  -4   9  -1   11.68    6.49
   4   9   1    2.76    5.94
  -4   9  -2   92.74   10.32
   4   9   2   60.69   26.54
  -4   9  -2   68.86   26.33
   4   9   2   81.22   10.37
  -4   9  -3    8.02    4.45
   4   9   3   20.08   14.06
  -4   9  -3    7.06   11.40
   4   9   3    6.96    5.55
  -4   9  -4    6.28    5.22
   4   9   4    7.20   11.01
  -4   9  -4    6.41    6.86
   4   9   4    8.17    7.19
  -4   9  -5   81.38    8.90
   4   9   5  104.68   38.84
  -4   9  -5   76.27   26.33
   4   9   5   74.14    7.47
  -4   9  -6    8.64    5.53
   4   9   6   12.37   10.90
  -4   9  -6    2.73    9.10
   4   9   6    9.37    5.02
   4   9   7    5.65   10.70
  -4   9  -7    2.96    6.99
   4   9   7    3.99    3.40
   4   9   8    8.48   10.59
  -4   9  -8    7.60    8.21
   4   9   9   76.19   15.02
  -4   9  -9   53.93   47.62
   4   9  10    5.18    9.05
  -4   9 -10    5.92    4.05
   4   9  11   27.43   13.21
  -4   9 -11   18.51   15.61
  -4  10  12   25.17    9.61
   4  10 -12   20.49    9.38
  -4  10  11    9.88    9.84
   4  10 -11   16.86   13.30
   4  10 -10   31.85   13.41
  -4  10   9   28.57   15.97
   4  10  -9   13.14   15.28
   4 -10  -9    6.58    5.04
  -4  10   8   30.16   18.76
   4  10  -8   12.73   11.26
   4 -10  -8   19.26    8.54
  -4  10   7   30.08   16.28
   4  10  -7   18.48   10.09
   4 -10  -7   16.65    6.53
  -4  10   6    6.51   11.39
  -4  10   6    3.23    4.58
   4  10  -6   13.21    9.45
  -4  10   5    6.67   11.22
   4  10  -5    0.61    3.96
  -4  10   5    0.44    4.84
   4  10  -5    0.29    9.13
  -4  10   4   16.14   10.12
   4  10  -4   13.86    7.78
  -4  10   4   12.13    5.48
   4  10  -4   31.91   13.52
  -4  10   3   15.59    8.89
   4  10  -3   28.55    8.61
  -4  10   3   25.83   13.55
   4  10  -3   33.90   14.37
  -4  10   2  164.23   15.09
   4  10  -2  145.84   10.38
  -4  10   2  164.83   22.23
   4  10  -2  169.51   17.88
  -4  10   1   13.43    6.77
   4  10  -1   22.13    7.17
  -4  10   1   12.14   11.40
   4  10  -1   18.26   13.42
  -4  10   0   80.42   11.72
   4  10   0   65.94   19.25
  -4  10   0   72.16   16.33
   4  10   0   60.05   11.94
  -4  10  -1    9.70    5.84
   4  10   1   14.12   10.43
  -4  10  -1    5.04    6.02
   4  10   1   10.45    7.34
  -4  10  -2  120.27   12.82
   4  10   2  107.71   12.82
  -4  10  -2  103.35   39.04
   4  10   2  104.33    8.75
  -4  10  -3   77.54   11.23
   4  10   3   70.34   15.12
  -4  10  -3   63.25   24.10
   4  10   3   75.76    9.19
  -4  10  -4  531.13   17.43
   4  10   4  507.31   22.06
  -4  10  -4  499.08   29.18
   4  10   4  529.83   17.03
  -4  10  -5    4.49    4.83
   4  10   5    1.44   10.78
  -4  10  -5    3.18   10.77
   4  10   5    1.65    4.17
   4  10   6  240.40   23.06
  -4  10  -6  234.22   25.44
   4  10   6  234.47   15.02
   4  10   7   14.07   16.52
  -4  10  -7    6.59    6.28
   4  10   8   25.07   17.68
  -4  10  -8   -2.10    9.36
   4  10   9    7.42    8.72
  -4  10  -9   -0.01    9.71
   4  10  10   20.94   14.45
  -4  10 -10   29.23   12.61
  -4  11  10   -0.87   11.15
   4  11 -10   10.66    8.72
  -4  11   9   23.22   16.33
   4  11  -9    8.86   10.12
   4 -11  -9   16.30    7.08
  -4  11   8   18.67   11.14
   4  11  -8   15.01   16.22
   4 -11  -8    5.86    6.53
  -4  11   7   22.84   15.01
   4  11  -7   18.47   10.45
  -4  11   6   14.61   14.09
  -4  11   6    6.33    5.13
   4  11  -6   -3.10    9.00
  -4  11   5   -1.93    9.30
  -4  11   5    1.81    7.18
   4  11  -5    7.38    8.69
  -4  11   4    3.59    8.47
   4  11  -4    3.92    5.43
  -4  11   4    3.08    6.16
   4  11  -4    5.27   12.59
  -4  11   3   21.58    8.38
   4  11  -3   25.46    8.28
  -4  11   3    9.92    6.67
   4  11  -3   13.32   11.07
  -4  11   2    2.60    7.42
   4  11  -2    5.18    8.01
  -4  11   2    5.97   11.30
   4  11  -2   17.63   10.99
  -4  11   1  148.20   14.03
   4  11  -1  129.39   12.30
  -4  11   1  147.37   39.87
   4  11  -1  134.11   14.01
  -4  11   0   14.78    6.48
   4  11   0   29.60   11.30
  -4  11   0   10.00    9.70
   4  11   0   10.32    8.69
  -4  11  -1   11.46    5.70
   4  11   1   27.58   10.23
  -4  11  -1   21.62   13.92
   4  11   1   10.36    7.32
  -4  11  -2   12.22    7.57
   4  11   2    3.34    7.94
  -4  11  -2    0.81    6.13
   4  11   2   14.99    8.61
  -4  11  -3    7.41    6.67
   4  11   3   -3.13    8.02
  -4  11  -3   -0.78   12.52
   4  11   3    5.79    5.51
  -4  11  -4   24.17    5.39
   4  11   4   21.25   13.03
  -4  11  -4   13.08   10.73
   4  11   4   31.00    8.17
   4  11   5    8.81   11.45
  -4  11  -5   10.18    9.07
   4  11   5    7.28    6.21
   4  11   6   14.73    9.56
  -4  11  -6    6.80    8.83
   4  11   7   43.86   29.11
  -4  11  -7   16.98   15.78
   4  11   8   24.18   14.09
  -4  11  -8    8.01    6.41
  -4  12   9   11.08   13.04
   4  12  -9    0.33    9.03
  -4  12   8   90.60   14.63
   4  12  -8  111.07   15.55
   4 -12  -8  136.38   14.00
  -4  12   7    8.63    9.25
  -4  12   7    5.93    8.53
   4  12  -7   -0.57    9.86
  -4  12   6    1.58    9.08
  -4  12   6    7.31    8.20
   4  12  -6    9.27   12.74
  -4  12   5    1.00    9.67
  -4  12   5    5.14    8.13
   4  12  -5   11.18    8.74
  -4  12   4   18.08   16.67
  -4  12   4    1.55    5.19
   4  12  -4   11.15    9.02
  -4  12   3    5.81    8.24
   4  12  -3    1.41    4.66
  -4  12   3    1.72    4.91
   4  12  -3    2.60   10.11
  -4  12   2   18.84   12.65
   4  12  -2    1.82    5.55
  -4  12   2   10.44    8.93
   4  12  -2    7.28   10.73
  -4  12   1   -1.72    5.72
   4  12  -1    2.73    5.98
  -4  12   1   12.68   12.18
   4  12  -1   -3.64   10.96
  -4  12   0    0.51    5.62
   4  12   0   14.33   10.44
  -4  12   0   -9.45    9.50
   4  12   0   -4.50    8.85
  -4  12  -1   10.30    7.78
   4  12   1    4.18    6.46
  -4  12  -1    9.81    6.17
   4  12   1    7.14    6.77
  -4  12  -2    6.82    4.79
   4  12   2    4.43    7.01
  -4  12  -2    2.47    3.49
   4  12   2   10.24    6.35
   4  12   3   14.18    8.70
  -4  12  -3   -0.27    5.96
   4  12   3    9.72    7.88
   4  12   4   23.40   10.45
  -4  12  -4   15.31   16.33
   4  12   4   34.39    9.14
   4  12   5    3.81   10.30
  -4  12  -5   -2.60    7.13
   4  12   5    0.35    4.96
   4  12   6    7.38    7.57
  -4  12  -6   -1.95    9.43
   4  12   7   10.72   10.41
  -4  12  -7   12.45   13.22
  -4  13   6   34.50   14.11
  -4  13   6   -0.05    7.40
   4  13  -6   -3.72    8.94
  -4  13   5   22.50    8.75
  -4  13   5    6.90    7.96
   4  13  -5   26.65   11.67
  -4  13   4    4.46    6.52
  -4  13   4    2.90    8.28
   4  13  -4   -3.48    8.36
  -4  13   3    8.36    9.50
  -4  13   3   12.77    9.19
   4  13  -3   19.55   12.73
  -4  13   2    6.65    6.53
  -4  13   2    4.93    5.58
   4  13  -2    4.16    9.96
  -4  13   1    6.21   10.17
   4  13  -1    1.18    5.36
  -4  13   1    4.50    6.78
   4  13  -1   -2.24   10.90
  -4  13   0    2.57    5.88
   4  13   0    0.27    6.80
  -4  13   0    4.74    5.20
   4  13   0    2.86    9.98
  -4  13  -1   69.09    9.13
   4  13   1   70.22   13.45
  -4  13  -1   67.13   31.50
   4  13   1   92.74   14.82
   4  13   2    2.32    6.67
  -4  13  -2    3.32    4.71
   4  13   2   -0.92    8.08
   4  13   3  142.36   14.99
  -4  13  -3   82.42   47.98
   4  13   3  128.28   15.10
   4  13   4    8.75    8.55
  -4  13  -4   11.23   11.23
   4  13   4   12.06   10.24
  -5   0  15    7.46    4.19
  -5   0  14    4.20    4.54
   5   0 -14   -0.78    4.14
  -5   0  13    8.94    4.75
   5   0 -13   16.73    5.55
  -5   0  12   -1.86    4.55
   5   0 -12   -1.83    4.84
  -5   0  11   11.95    6.98
   5   0 -11   13.64    6.95
  -5   0  10    0.77    5.12
   5   0 -10    3.09    6.06
  -5   0   9   46.50    8.40
   5   0  -9   55.75   12.52
  -5   0   8   10.38    5.31
   5   0  -8    3.27    7.48
  -5   0   7    2.27    5.45
   5   0  -7    7.97    9.32
  -5   0   6    2.26    5.94
   5   0  -6   -3.41    6.29
  -5   0   5  111.89   10.66
   5   0  -5  109.19   10.72
  -5   0   4    4.42    7.22
   5   0  -4   -4.37    6.59
  -5   0   3  216.16   14.16
   5   0  -3  182.72   11.16
  -5   0   2   -2.57    8.92
   5   0  -2    1.67    8.12
  -5   0   1   27.51   12.42
   5   0  -1   20.05   13.09
  -5   0   0   -1.56    5.55
   5   0   0    1.10    7.80
  -5   0  -1  213.36   12.72
   5   0   1  219.78   12.58
  -5   0  -2    4.05    6.00
   5   0   2    4.36    6.31
  -5   0  -3  137.56   25.02
   5   0   3  135.39   10.88
  -5   0  -4    3.50    3.83
   5   0   4    0.54    4.80
  -5   0  -5   12.26    6.85
   5   0   5    9.00    5.83
   5   0   6    8.22    7.60
   5   0   6   15.51    8.40
   5   0   7  105.10   12.24
   5   0   7   90.01   10.43
   5   0   8   -3.39    6.25
   5   0   8    1.44    3.56
   5   0   9    5.75    6.35
   5   0   9    6.57    5.44
   5   0  10    2.09    5.95
   5   0  10    5.86    4.06
   5   0  11   23.28    7.89
   5   0  12    1.76    5.70
   5   0  13    4.41    5.52
   5   0  14    3.12    5.79
  -5   1  16    2.56    6.94
  -5   1  15  133.56   12.65
  -5   1  14  121.28   12.91
   5   1 -14  103.07   11.21
  -5  -1  14  117.78   10.95
   5  -1 -14  120.31   10.19
   5   1 -13    2.86    5.70
  -5   1  13   18.69    7.34
  -5  -1  13    9.47    4.30
   5  -1 -13    2.72    4.97
   5   1 -12    0.86    5.30
  -5   1  12    7.23    5.67
  -5  -1  12    0.93    4.28
   5  -1 -12   -0.60    5.07
   5   1 -11  189.60   12.11
  -5   1  11  178.62   11.27
  -5  -1  11  183.74   10.56
   5  -1 -11  182.58   10.79
   5   1 -10   96.21   11.82
  -5   1  10  105.58    9.33
  -5  -1  10  132.33    9.81
   5  -1 -10   98.02    8.64
   5   1  -9 1250.05   35.40
  -5   1   9 1284.38   33.98
  -5  -1   9 1251.46   31.45
   5  -1  -9 1199.82   31.79
   5   1  -8   58.85   12.98
  -5   1   8   66.65   10.55
  -5  -1   8   56.13    8.74
   5  -1  -8   47.72    9.24
   5   1  -7    5.41    7.06
  -5   1   7   11.45    6.22
  -5  -1   7    2.99    4.67
   5  -1  -7   13.46    9.67
   5   1  -6    8.99    6.93
  -5   1   6   14.48    6.96
  -5  -1   6    7.92    6.71
   5  -1  -6    7.44    6.41
   5   1  -5    4.67    6.31
  -5   1   5    0.45    7.15
  -5  -1   5   -2.24    5.71
   5  -1  -5    2.06    5.90
   5   1  -4  121.47    9.97
  -5   1   4  145.76   14.20
  -5  -1   4  129.07   11.23
   5  -1  -4  121.41   11.29
   5   1  -3   92.63   13.33
  -5   1   3  100.96   12.52
  -5  -1   3   92.23   12.07
   5  -1  -3   98.14   10.58
   5   1  -2  194.16   14.89
  -5   1   2  176.23   15.05
  -5  -1   2  177.21   13.77
   5  -1  -2  166.60   13.51
   5   1  -1  354.56   13.69
  -5   1   1  349.81   12.55
  -5  -1   1  326.44   15.42
   5  -1  -1  343.61   13.44
   5   1   0   28.96   10.46
  -5   1   0   26.98    9.58
  -5  -1   0   27.61   13.12
   5  -1   0   47.78   10.81
   5   1   1  186.32   12.42
  -5   1  -1  187.69   16.29
  -5  -1  -1  194.49   12.35
   5  -1   1  189.21   13.38
   5   1   2  253.28   13.96
  -5   1  -2  230.96   13.14
  -5  -1  -2  237.64   13.09
   5  -1   2  238.48   12.69
   5   1   3  102.51    9.66
  -5   1  -3  102.10   13.48
  -5  -1  -3  112.89   18.19
   5  -1   3  106.87   10.43
   5   1   4   60.43    8.33
  -5   1  -4   50.34   18.56
  -5  -1  -4   54.41   16.08
   5  -1   4   61.32    9.11
  -5   1  -5 1257.19   49.83
   5   1   5 1222.04   47.54
   5   1   5 1313.86   48.35
   5  -1   5 1243.01   46.09
  -5   1  -6  174.86   30.23
   5   1   6  196.03   15.13
   5   1   6  202.86   10.29
   5  -1   6  183.37    9.22
   5   1   7   15.48    4.44
   5   1   7    9.39    8.19
   5  -1   7   27.63    7.83
   5  -1   7   19.97    5.58
   5   1   8    4.37    9.66
   5   1   8    9.35    3.24
   5  -1   8    7.13    5.53
   5  -1   8    4.92    4.74
   5   1   9  268.66    7.58
   5   1   9  293.91   13.75
   5  -1   9  277.47   10.50
   5  -1   9  257.94    8.94
   5   1  10    1.27    6.48
   5   1  10    3.03    3.27
   5  -1  10    3.88    7.06
   5  -1  10    7.84    4.48
   5   1  11  196.21   13.20
   5  -1  11  190.58   11.76
   5  -1  11  156.06    8.90
   5   1  12   29.78    8.25
   5  -1  12   33.05    8.09
   5   1  13   62.91   13.86
   5  -1  13   50.73    8.11
   5   1  14    2.38    6.51
  -5   2  17    2.81    4.79
  -5   2  16   78.63   10.66
  -5   2  15   10.43    9.12
   5   2 -15    6.74    6.18
  -5   2  14   51.72    9.60
   5   2 -14   46.14    9.66
   5   2 -13    9.36    8.54
  -5   2  13    3.27    5.78
  -5  -2  13   -0.31    3.45
   5  -2 -13    1.24    4.20
   5   2 -12   32.38    7.16
  -5   2  12   53.63   10.03
  -5  -2  12   27.62    6.40
   5  -2 -12   36.50    8.96
   5   2 -11    8.01    6.22
  -5   2  11    9.60    6.08
  -5  -2  11    5.57    5.80
   5  -2 -11   10.36    6.27
   5   2 -10   69.70   11.16
  -5   2  10   72.68   10.69
  -5  -2  10   65.96    7.07
   5  -2 -10   56.38    7.54
   5   2  -9   66.94   17.06
  -5   2   9   49.63   10.57
  -5  -2   9   60.58    7.89
   5  -2  -9   40.00    9.82
   5   2  -8    1.49    7.43
  -5   2   8    4.29    7.16
  -5  -2   8    7.30    5.99
   5  -2  -8    4.49    6.95
   5   2  -7   41.59   11.93
  -5   2   7   17.74    7.76
  -5  -2   7   27.51    7.36
   5  -2  -7   23.29    8.27
   5   2  -6   66.88    9.45
  -5   2   6   73.22   13.09
  -5  -2   6   73.83    9.57
   5  -2  -6   64.66    8.69
   5   2  -5    8.63    9.29
  -5   2   5   16.56   13.88
  -5  -2   5   14.90    7.09
   5  -2  -5   16.59    8.40
   5   2  -4   12.13    9.81
  -5   2   4   16.87    8.41
  -5  -2   4   17.03   13.31
   5  -2  -4   19.89    8.99
   5   2  -3   86.36   13.85
  -5   2   3   90.93   11.63
  -5  -2   3   94.48   19.93
   5  -2  -3   86.76   11.20
   5   2  -2   15.14   12.93
  -5   2   2    1.97    7.38
  -5  -2   2    7.54    8.57
   5  -2  -2    0.81    7.19
   5   2  -1   74.33   13.55
  -5   2   1   84.69   14.74
  -5  -2   1   80.99   19.57
   5  -2  -1   73.54   13.61
   5   2   0 1351.94   29.15
  -5   2   0 1337.25   28.45
  -5  -2   0 1386.87   37.73
   5  -2   0 1236.28   26.81
   5   2   1  127.87   11.02
  -5   2  -1  138.84   11.02
  -5  -2  -1  129.53   35.33
   5  -2   1  124.70   13.72
   5   2   2   20.54    8.90
  -5   2  -2   14.70    6.95
  -5  -2  -2   34.70   12.80
   5  -2   2   15.38    6.82
   5   2   3   59.13    8.45
  -5   2  -3   58.71   14.33
  -5  -2  -3   60.28   18.50
   5  -2   3   53.09    9.70
  -5   2  -4    4.27    4.80
   5   2   4    6.94    9.33
   5   2   4   -1.10    4.70
   5  -2   4    0.09    5.73
  -5   2  -5    9.65    7.94
   5   2   5   16.41   12.56
   5   2   5   26.96    6.79
   5  -2   5   10.96    7.57
  -5   2  -6 2365.57   24.23
   5   2   6 2250.81   55.18
   5   2   6 2315.81   19.13
   5  -2   6 2298.00   53.58
  -5   2  -7  276.07   28.57
   5   2   7  327.51   16.78
   5   2   7  324.07    9.99
   5  -2   7  325.60   10.38
   5   2   8   16.77    8.55
   5   2   8   35.58    5.53
   5  -2   8   37.70    5.57
   5  -2   8   34.03    5.60
   5   2   9   42.93   12.78
   5   2   9   35.20    5.53
   5  -2   9   40.92    6.87
   5  -2   9   24.80    5.57
   5   2  10    7.26    7.06
   5  -2  10    9.52    5.73
   5  -2  10    7.52    4.41
   5   2  11   10.07    7.31
   5  -2  11   15.55    6.83
   5  -2  11    4.68    4.53
   5   2  12    8.77    7.17
   5  -2  12    3.81    3.87
   5   2  13   62.54   11.51
   5   2  14   10.20    6.72
  -5   3  16   10.85    6.76
  -5   3  15  295.91   29.49
   5   3 -15  260.94   25.25
  -5   3  14   12.11   11.11
   5   3 -14    4.33    5.26
  -5   3  13   -0.47    6.81
   5   3 -13    7.55    6.18
   5  -3 -13    4.52    3.67
   5   3 -12   -3.54    5.73
  -5   3  12    3.00    6.97
  -5  -3  12    1.99    3.26
   5  -3 -12    7.69    7.27
   5   3 -11   11.90    6.94
  -5   3  11   15.41    9.63
  -5  -3  11   11.27    6.13
   5  -3 -11   11.04    6.40
   5   3 -10    8.20   10.25
  -5   3  10    6.01    7.88
  -5  -3  10    7.18    5.33
   5  -3 -10    9.37    4.57
   5   3  -9   22.23   12.29
  -5   3   9   10.87    7.99
  -5  -3   9   31.65    7.14
   5  -3  -9   36.89    8.62
   5   3  -8   68.85   14.82
  -5   3   8   55.66   13.76
  -5  -3   8   42.18    8.22
   5  -3  -8   45.25    9.60
   5   3  -7   76.17    9.51
  -5   3   7   76.31   11.57
  -5  -3   7   79.20   10.55
   5  -3  -7   94.35   11.88
   5   3  -6    3.08    6.53
  -5   3   6    1.78    8.42
  -5  -3   6    8.74    4.97
   5  -3  -6    2.28    6.98
   5   3  -5   66.89    9.75
  -5   3   5   56.95   14.68
  -5  -3   5   65.18   13.20
   5  -3  -5   58.14   10.66
   5   3  -4   92.50   12.81
  -5   3   4   62.83   13.59
  -5  -3   4   74.99   15.84
   5  -3  -4   69.89   11.36
   5   3  -3    3.43    8.77
  -5   3   3   47.24   13.26
  -5  -3   3    1.72    3.64
   5  -3  -3    4.81    6.25
   5   3  -2   11.08    8.46
  -5   3   2    4.91    6.70
  -5  -3   2   10.70    7.86
   5   3  -1 1229.00   29.65
  -5   3   1 1206.79   26.81
  -5  -3   1 1237.21   30.29
   5  -3  -1 1196.01   26.18
   5   3   0   -0.18    6.54
  -5   3   0   -2.97    5.93
  -5  -3   0    1.60    5.24
   5  -3   0    3.39    5.71
   5   3   1   13.24    8.81
  -5   3  -1    0.52    6.16
  -5  -3  -1   -4.76    9.32
   5  -3   1    3.81    8.30
  -5   3  -2  127.06   10.44
   5   3   2  126.60    9.99
   5  -3   2  122.32   31.42
  -5   3  -3  140.68    9.91
   5   3   3  151.15   15.31
   5   3   3  152.34    8.04
   5  -3   3  156.79   12.67
  -5   3  -4    3.29    3.98
   5   3   4    1.18    9.69
   5   3   4    4.23    4.74
   5  -3   4    1.49    6.48
  -5   3  -5 1145.26   34.57
   5   3   5 1114.32   32.87
   5   3   5 1219.30   30.53
   5  -3   5 1148.34   30.48
  -5   3  -6    8.17    6.51
   5   3   6   17.94   13.43
   5   3   6    4.23    4.22
   5  -3   6   15.05    7.33
  -5   3  -7  230.01   10.99
   5   3   7  212.48   13.65
   5   3   7  237.22    9.20
   5  -3   7  220.37    8.94
   5   3   8   68.61   15.10
   5   3   8   66.67    7.22
   5  -3   8   59.70    6.86
   5  -3   8   50.48    6.83
   5   3   9    0.69    8.62
   5   3   9    4.36    3.52
   5  -3   9    6.51    5.81
   5  -3   9    6.03    3.77
   5   3  10   37.90   12.39
   5  -3  10   28.40    6.93
   5  -3  10   35.84    6.16
   5   3  11   96.56   11.47
   5  -3  11   92.49    7.12
   5  -3  11  106.41    6.97
   5   3  12    1.86    8.83
   5  -3  12    9.26    3.52
   5   3  13   14.49    8.44
   5   3  14   13.11   11.48
  -5   4  16  244.18   17.43
  -5   4  15    6.00    7.81
   5   4 -15    7.03    5.65
  -5   4  14   97.35   13.85
   5   4 -14   88.10   12.96
  -5   4  13   12.18    7.87
   5   4 -13    8.09    6.66
   5  -4 -13    3.28    3.07
  -5   4  12    3.95    7.50
   5   4 -12    6.01    6.89
   5  -4 -12    6.26    4.57
   5   4 -11    4.26    7.76
  -5   4  11   16.75   12.07
  -5  -4  11    2.73    2.62
   5  -4 -11   15.64    8.63
   5   4 -10   40.07   11.65
  -5   4  10   69.28   14.96
  -5  -4  10   55.30   19.84
   5  -4 -10   73.43    7.68
   5   4  -9   47.00   14.60
  -5   4   9   33.08   11.95
  -5  -4   9   10.16    6.28
   5   4  -8  183.63   17.09
  -5   4   8  184.00   16.77
  -5  -4   8  173.67   22.85
   5  -4  -8  165.07   11.41
   5   4  -7   41.47   11.75
  -5   4   7    9.30    8.75
  -5  -4   7   13.09    7.46
   5  -4  -7   46.75   12.29
   5   4  -6  279.86   17.14
  -5   4   6  289.88   20.25
  -5  -4   6  272.16   15.15
   5  -4  -6  274.00   17.20
   5   4  -5   83.58   12.41
  -5   4   5   97.12   16.12
  -5  -4   5   68.06   22.48
   5  -4  -5   69.15    9.67
   5   4  -4   16.07   11.01
  -5   4   4    4.16    7.88
  -5  -4   4   11.61    8.21
   5  -4  -4   -0.53    6.43
   5   4  -3   29.47   12.12
  -5   4   3   18.29    9.89
  -5  -4   3   27.41   11.32
   5  -4  -3   23.14    9.31
   5   4  -2  177.01   12.76
  -5   4   2  171.24   11.59
  -5  -4   2  178.52   11.27
   5  -4  -2  168.71   11.19
   5   4  -1    7.74    8.25
  -5   4   1    0.08    8.81
  -5  -4   1   -8.06    7.09
   5  -4  -1   -1.03    7.44
  -5   4   0  145.24   10.94
   5   4   0  169.18   12.49
   5  -4   0  151.28   15.26
  -5   4  -1   14.53    9.20
   5   4   1    8.05    7.22
   5   4   1   13.68    6.66
   5  -4   1   14.27   13.12
  -5   4  -2 1029.92   27.33
   5   4   2 1053.24   27.61
   5   4   2 1042.70   26.28
   5  -4   2 1062.29   30.40
  -5   4  -3    7.82    6.42
   5   4   3    5.02    8.11
   5   4   3    0.10    4.56
   5  -4   3   -5.93    7.62
  -5   4  -4    2.15    7.59
   5   4   4    6.73    9.12
   5   4   4    4.58    4.56
   5  -4   4   -0.46    7.59
  -5   4  -5   10.29    8.98
   5   4   5   42.00   13.99
   5   4   5   26.48    8.27
   5  -4   5   23.82    7.78
  -5   4  -6  101.47   19.31
   5   4   6   93.85   15.65
   5   4   6   92.67    7.44
   5  -4   6  107.48   11.43
  -5   4  -7    5.32    5.16
   5   4   7   13.99   14.00
   5   4   7    8.13    5.69
   5  -4   7   16.39    8.33
  -5   4  -8  111.35    9.51
   5   4   8  134.87   19.33
   5   4   8  119.05    8.26
   5  -4   8  123.27    8.71
   5   4   9   58.72   16.89
   5  -4   9   52.73    7.11
   5  -4   9   46.99    6.62
   5   4  10    1.98    9.62
   5  -4  10    3.98    3.41
   5  -4  10    3.53    3.57
   5   4  11    2.38   10.26
   5  -4  11   -1.32    3.11
   5  -4  11    1.77    3.40
   5   4  12   89.41   17.00
   5  -4  12   80.94   16.57
   5   4  13   55.56   28.11
  -5   5  16   -1.56    6.21
   5   5 -16    9.29    8.09
  -5   5  15   13.97   12.79
   5   5 -15    6.11    6.04
  -5   5  14    6.45    8.66
   5   5 -14    6.18    5.94
  -5   5  13   19.09   12.93
   5   5 -13   13.26   10.01
  -5   5  12    8.86    9.63
   5   5 -12    3.53    7.42
   5  -5 -12    0.36    3.76
  -5   5  11   43.34   13.53
   5   5 -11   50.03   13.33
   5  -5 -11   53.87    9.05
   5   5 -10   31.23   13.59
  -5   5  10   45.14   15.65
  -5  -5  10   23.26   10.76
   5  -5 -10   30.24    7.82
   5   5  -9   51.92   16.60
  -5   5   9   67.76   13.72
  -5  -5   9   49.35   16.80
   5  -5  -9   69.62    8.08
   5   5  -8    8.68    8.48
  -5   5   8   -5.98    9.19
  -5  -5   8    4.34    3.46
   5  -5  -8    7.79    5.76
   5   5  -7  304.27   17.13
  -5   5   7  289.44   15.34
  -5  -5   7  306.48   20.60
   5  -5  -7  296.03   15.24
   5   5  -6   -2.42    7.80
  -5   5   6   19.81   13.24
  -5  -5   6    3.72    3.35
   5  -5  -6    2.27    8.43
   5   5  -5  158.21   16.93
  -5   5   5  133.20   14.08
  -5  -5   5  151.04   14.69
   5  -5  -5  142.41   14.36
   5   5  -4  184.56   17.16
  -5   5   4  208.11   14.75
  -5  -5   4  190.86   27.31
   5  -5  -4  198.59   17.58
   5   5  -3  181.68   17.73
  -5   5   3  154.98   11.31
  -5  -5   3  172.73   23.24
   5  -5  -3  164.76   15.13
  -5   5   2   12.65    9.14
   5   5  -2   15.82    9.63
   5   5  -2   14.06   12.22
   5  -5  -2    0.48    6.55
  -5   5   1   -4.32    6.33
   5   5  -1    6.32    6.62
   5   5  -1    1.75    7.93
   5  -5  -1   -0.23    7.28
  -5   5   0   54.56   10.75
   5   5   0   37.73    9.43
   5   5   0   47.12   11.91
   5  -5   0   30.59   12.36
  -5   5  -1   -0.01    7.19
   5   5   1   15.94   10.54
   5   5   1   -1.00    6.09
   5  -5   1    7.01    8.94
  -5   5  -2    4.20   10.09
   5   5   2    3.51    7.52
   5   5   2    5.32    7.93
  -5   5  -3   48.67   10.61
   5   5   3   43.86   10.20
  -5   5  -3   53.59   10.22
   5   5   3   73.73    9.64
  -5   5  -4   -9.50    6.01
   5   5   4   -0.76    9.28
  -5   5  -4   -0.41    8.18
   5   5   4   -2.81    4.18
  -5   5  -5  115.38   15.17
   5   5   5  139.47   16.66
  -5   5  -5  109.70   19.58
   5   5   5  115.72    9.20
  -5   5  -6   54.50   20.62
   5   5   6   83.84   14.64
  -5   5  -6   50.54   18.24
   5   5   6   71.35    8.48
  -5   5  -7  275.07   19.41
   5   5   7  283.97   16.81
  -5   5  -7  263.73   14.87
   5   5   7  261.29    8.44
  -5   5  -8    1.89    3.71
   5   5   8    4.89   10.10
   5   5   8    2.53    4.15
   5   5   9   45.15   25.37
   5  -5   9   48.29    5.08
   5   5  10   12.06   10.94
   5  -5  10    7.80    4.73
   5  -5  10    0.12    3.70
   5   5  11    5.28   11.17
   5  -5  11   18.59    6.14
   5   5  12   13.32   11.12
   5  -5  12    2.74    3.61
   5   5  13  304.31   16.12
  -5   6  15   20.38   12.82
   5   6 -15   18.57    6.96
  -5   6  14   32.47   15.80
   5   6 -14   14.43    9.15
  -5   6  13   -0.18   10.78
   5   6 -13   10.74    7.35
  -5   6  12  201.99   22.07
   5   6 -12  161.57   15.43
  -5   6  11    3.56   10.42
   5   6 -11    5.97   11.48
   5  -6 -11    2.37    4.78
  -5   6  10  225.35   18.88
   5   6 -10  208.13   18.15
   5  -6 -10  206.74   11.18
  -5   6   9   28.88    9.73
   5   6  -9   49.92   17.82
   5  -6  -9   45.14    8.70
  -5   6   8   -0.01    8.79
   5   6  -8    0.94    9.70
   5  -6  -8   -0.31    5.21
  -5   6   7   -3.84    9.21
   5   6  -7    4.29    3.86
   5   6  -7    2.77    9.18
   5  -6  -7    5.12    6.57
  -5   6   6 3915.74   50.76
   5   6  -6 3918.74   36.13
   5   6  -6 3969.08   39.18
   5  -6  -6 3887.85   44.52
  -5   6   5    6.36    9.06
   5   6  -5   14.81    5.28
   5   6  -5    3.86    8.89
   5  -6  -5   17.76   12.88
  -5   6   4 1897.91   49.18
   5   6  -4 1960.79   48.28
   5   6  -4 1950.35   51.08
   5  -6  -4 1960.12   50.71
  -5   6   3  107.49   12.81
   5   6  -3  107.11   12.41
   5   6  -3  116.63   15.37
   5  -6  -3  100.69   14.37
  -5   6   2    2.41    7.18
   5   6  -2    4.38    7.32
   5   6  -2    3.12    8.37
   5  -6  -2   -0.32    7.42
  -5   6   1   15.56   10.80
   5   6  -1   10.18    7.36
   5   6  -1    2.65    8.05
   5  -6  -1   11.60   10.99
  -5   6   0   17.29   10.75
   5   6   0   -0.73    7.45
  -5   6   0    9.37    8.68
   5   6   0    6.57    7.50
  -5   6  -1   49.41    9.78
   5   6   1   73.61   12.84
  -5   6  -1   54.96   16.19
   5   6   1   61.96   11.66
  -5   6  -2   -1.59    7.36
   5   6   2   -3.69    7.91
  -5   6  -2    7.74    7.12
   5   6   2    7.35    8.13
  -5   6  -3    9.00    6.14
   5   6   3    7.58    8.63
  -5   6  -3    2.08    3.15
   5   6   3    1.77    4.71
  -5   6  -4    3.62    4.85
   5   6   4    0.66    8.88
  -5   6  -4    5.09    6.73
   5   6   4   -2.09    4.15
  -5   6  -5    7.59    3.80
   5   6   5    4.63    9.61
  -5   6  -5   -6.00    9.39
   5   6   5    1.22    4.16
  -5   6  -6   20.68    8.47
   5   6   6    6.00    8.80
  -5   6  -6   11.88   12.82
   5   6   6   19.26    5.51
  -5   6  -7    3.78    4.43
   5   6   7    6.52    8.71
  -5   6  -7   -0.21    8.18
   5   6   7   -0.77    3.63
  -5   6  -8    8.98    8.97
   5   6   8   10.01    9.22
  -5   6  -8   13.56    8.71
   5   6   8   15.69    5.28
   5   6   9    7.14    9.24
  -5   6  -9    1.05    5.39
   5   6  10   64.16   15.64
  -5   6 -10   53.48   25.86
   5   6  11   -7.27    9.91
   5   6  12  117.04   17.14
   5  -6  12  116.15   10.51
  -5   7  14    9.00   13.41
   5   7 -14    1.35    7.98
  -5   7  13   14.90   14.40
   5   7 -13    5.01    7.66
  -5   7  12   19.00   14.52
   5   7 -12    2.38    8.66
  -5   7  11    5.11    9.67
   5   7 -11   13.72   12.86
   5  -7 -11    6.63    4.41
  -5   7  10   10.62    9.83
   5   7 -10    1.97   10.00
   5  -7 -10    7.57    8.23
  -5   7   9  346.59   18.27
   5   7  -9  333.61   23.09
   5  -7  -9  330.51   14.80
  -5   7   8   62.30   16.52
   5   7  -8   57.35    7.68
   5   7  -8   70.97   17.53
   5  -7  -8   57.63    9.36
  -5   7   7  136.88   17.47
   5   7  -7  126.63    8.01
   5   7  -7  143.04   16.49
   5  -7  -7  132.38    9.60
  -5   7   6    9.36    9.21
   5   7  -6   16.21    7.10
   5   7  -6   10.74    9.22
   5  -7  -6    7.99    8.05
  -5   7   5  497.56   19.05
   5   7  -5  446.92   11.86
   5   7  -5  387.74   20.94
   5  -7  -5  457.01   17.11
  -5   7   4   13.20    9.08
   5   7  -4   18.94    7.09
   5   7  -4   22.33   13.46
   5  -7  -4   15.86    9.51
  -5   7   3   83.51   15.09
   5   7  -3   81.67   10.82
   5   7  -3   89.56   16.54
   5  -7  -3   89.34   15.01
  -5   7   2   27.53   12.12
   5   7  -2   36.90   10.49
  -5   7   2   15.18    9.95
   5   7  -2   34.04   13.49
  -5   7   1   19.01   12.13
   5   7  -1   21.21   11.44
  -5   7   1   13.79    8.57
   5   7  -1    9.10    8.46
  -5   7   0   15.06    8.60
   5   7   0   12.71   12.88
  -5   7   0    0.16    4.62
   5   7   0   -6.41    7.52
  -5   7  -1  302.33   14.06
   5   7   1  289.53   19.67
  -5   7  -1  261.27   14.47
   5   7   1  289.23   14.87
  -5   7  -2   63.43    9.67
   5   7   2   64.69   14.46
  -5   7  -2   55.40   25.99
   5   7   2   60.78    9.35
  -5   7  -3  321.39   11.54
   5   7   3  345.02   17.17
  -5   7  -3  307.64   15.11
   5   7   3  315.30   11.11
  -5   7  -4   -2.17    4.80
   5   7   4   10.76    9.24
  -5   7  -4    1.96    4.11
   5   7   4   -3.84    4.89
  -5   7  -5   12.20    6.65
   5   7   5   19.66   13.63
  -5   7  -5    2.22    3.50
   5   7   5    6.62    6.82
  -5   7  -6   43.02   18.39
   5   7   6   42.62   13.84
  -5   7  -6   30.95   17.79
   5   7   6   47.55    7.91
  -5   7  -7   96.75   21.23
   5   7   7  126.15   17.21
  -5   7  -7  107.49   25.14
   5   7   7  119.44    9.59
  -5   7  -8    3.29    3.47
   5   7   8    9.13   12.23
  -5   7  -8    4.94    7.38
   5   7   9   77.92   32.67
  -5   7  -9   56.89   28.31
   5   7  10   14.04    9.23
  -5   7 -10   -1.84    5.47
   5   7  11   21.10    9.68
  -5   7 -11    1.44    5.98
   5   7  12   30.93   13.36
  -5   7 -12   13.56    7.16
  -5   8  13    4.41    8.88
   5   8 -13    5.57    7.82
  -5   8  12   48.39   16.65
   5   8 -12   22.28   10.30
  -5   8  11   -1.66    8.74
   5   8 -11    6.20    8.71
  -5   8  10    5.49    8.10
   5   8 -10   14.44    9.93
   5  -8 -10   17.87    7.73
  -5   8   9   16.79   12.69
   5   8  -9    1.13   11.58
   5  -8  -9    0.46    5.67
  -5   8   8   49.86   15.99
   5   8  -8   39.64   14.32
   5  -8  -8   52.48   10.09
  -5   8   7   11.74    9.56
   5   8  -7    0.62    3.49
   5   8  -7    3.56   10.04
   5  -8  -7    9.41    6.61
  -5   8   6  199.32   18.40
   5   8  -6  209.35   12.56
   5   8  -6  223.05   18.82
   5  -8  -6  213.39   16.65
  -5   8   5   19.25    9.80
   5   8  -5    4.78    4.51
   5   8  -5   11.89   12.59
   5  -8  -5    4.95    8.95
  -5   8   4  255.64   13.99
   5   8  -4  280.45   10.43
   5   8  -4  282.47   17.49
   5  -8  -4  283.30   18.03
  -5   8   3   25.39   14.13
   5   8  -3    5.00    5.26
  -5   8   3    0.16    9.45
   5   8  -3    0.15   10.14
  -5   8   2   79.17   16.42
   5   8  -2   81.75   10.94
  -5   8   2   72.04   29.54
   5   8  -2   73.66   15.98
  -5   8   1   28.52   12.27
   5   8  -1   20.34   10.21
  -5   8   1    4.23    9.40
   5   8  -1   10.71   10.03
  -5   8   0  244.30   17.05
   5   8   0  252.87   20.63
  -5   8   0  228.12   28.82
   5   8   0  232.02   16.45
  -5   8  -1    7.82    9.77
   5   8   1    1.05    9.69
  -5   8  -1    8.72    7.49
   5   8   1   -0.60    6.44
  -5   8  -2  171.18   11.37
   5   8   2  171.25   18.01
  -5   8  -2  190.17   19.09
   5   8   2  216.13   14.20
  -5   8  -3   49.11   19.97
   5   8   3   67.88   17.48
  -5   8  -3   43.82   18.04
   5   8   3   78.25   10.95
  -5   8  -4  754.10   26.99
   5   8   4  727.04   30.44
  -5   8  -4  699.69   37.50
   5   8   4  776.60   27.05
  -5   8  -5   71.94   10.40
   5   8   5   66.10   14.15
  -5   8  -5   43.09   26.56
   5   8   5   65.13    8.71
  -5   8  -6   27.98   13.20
   5   8   6   29.34   10.46
  -5   8  -6   44.36   31.31
   5   8   6   39.15    7.51
  -5   8  -7    1.58    3.27
   5   8   7   18.42   13.77
  -5   8  -7    6.90    8.81
   5   8   7   11.97    4.82
   5   8   8   49.61   15.93
  -5   8  -8   34.21   18.70
   5   8   9    7.67    9.38
  -5   8  -9    1.17    5.14
   5   8  10    7.77    9.17
  -5   8 -10    3.85    4.46
   5   8  11    4.73    8.48
  -5   8 -11    3.89    6.23
  -5   9  12    6.29    9.25
   5   9 -12    7.27    9.83
  -5   9  11   -2.46    8.75
   5   9 -11   10.10    8.55
  -5   9  10    9.02    8.92
   5   9 -10    0.13    9.64
   5  -9 -10   -0.27    5.36
  -5   9   9    6.79    9.60
   5   9  -9    3.51   11.82
   5  -9  -9    1.38    6.20
  -5   9   8    4.89   10.52
   5   9  -8    8.71   11.06
   5  -9  -8    9.98    5.88
  -5   9   7    2.22   10.64
   5   9  -7    1.80    9.99
   5  -9  -7   -3.68    6.86
  -5   9   6   20.16   10.99
   5   9  -6    3.04    5.34
   5   9  -6   -2.60    9.51
   5  -9  -6   -9.42    7.19
  -5   9   5   22.15   15.66
   5   9  -5   10.46    7.28
   5   9  -5    4.52    9.17
   5  -9  -5    9.27    7.63
  -5   9   4   13.08   10.16
   5   9  -4   10.97    5.31
   5   9  -4    2.77    9.93
  -5   9   3   66.42   13.99
   5   9  -3   51.59    7.63
  -5   9   3   55.38   24.60
   5   9  -3   55.41   14.43
  -5   9   2    5.15    8.86
   5   9  -2   15.10    8.23
  -5   9   2    5.43    6.10
   5   9  -2    2.02    9.51
  -5   9   1  144.17   15.47
   5   9  -1  111.29   11.54
  -5   9   1  121.52   47.60
   5   9  -1  119.10   15.76
  -5   9   0    7.34    9.76
   5   9   0    7.17    7.44
  -5   9   0    8.87   10.76
   5   9   0    7.57    9.25
  -5   9  -1   -7.82    6.18
   5   9   1    7.84    9.08
  -5   9  -1   -0.59    8.99
   5   9   1    3.77    7.45
  -5   9  -2   -0.53    5.56
   5   9   2   -4.43   10.25
  -5   9  -2    4.36    7.29
   5   9   2   -1.32    6.18
  -5   9  -3   17.00    8.66
   5   9   3   18.40   10.80
  -5   9  -3   21.91   12.51
   5   9   3   32.52    8.67
  -5   9  -4    6.51    7.71
   5   9   4    6.48   11.45
  -5   9  -4    6.95    7.53
   5   9   4    6.86    5.10
  -5   9  -5  810.70   16.04
   5   9   5  782.89   39.69
  -5   9  -5  772.38   35.84
   5   9   5  829.05   16.63
  -5   9  -6    2.48    3.53
   5   9   6    2.50   11.52
  -5   9  -6    0.09    4.87
   5   9   6    4.94    3.93
   5   9   7    2.83   11.95
  -5   9  -7   10.14    8.28
   5   9   8   11.45   14.13
  -5   9  -8    8.84    8.05
   5   9   9   -0.59   10.39
  -5   9  -9    8.03    8.49
   5   9  10    4.93    9.91
  -5   9 -10    1.27    3.38
  -5  10  11    5.58    9.67
   5  10 -11   23.56   14.20
  -5  10  10   11.09   10.90
   5  10 -10   12.80    8.44
  -5  10   9    2.53   16.02
   5  10  -9    4.82   10.29
   5 -10  -9   11.76    9.11
  -5  10   8  128.00   24.10
   5  10  -8  120.53   21.63
   5 -10  -8  109.17   13.96
  -5  10   7   41.59   16.43
   5  10  -7   65.71   15.56
   5 -10  -7   75.46   13.47
  -5  10   6   21.70   11.20
   5  10  -6   31.43   13.81
   5 -10  -6   25.74   10.74
  -5  10   5    3.99   10.15
   5  10  -5    9.18    6.18
   5  10  -5    8.81    9.30
   5 -10  -5    5.98    7.62
  -5  10   4   21.57   13.28
   5  10  -4   18.23    7.77
  -5  10   4   18.21   11.64
   5  10  -4   43.31   16.95
  -5  10   3   -0.05    8.67
   5  10  -3   10.43    8.20
  -5  10   3    7.15    6.83
   5  10  -3   14.88   10.78
  -5  10   2   37.59   13.89
   5  10  -2   30.55    8.12
  -5  10   2   19.21   15.91
   5  10  -2   22.68   10.87
  -5  10   1    6.98    7.21
   5  10  -1   12.39    9.16
  -5  10   1    2.95    4.30
   5  10  -1   -0.54   10.07
  -5  10   0    9.36    9.55
   5  10   0   12.40   10.45
  -5  10   0   -3.42    9.27
   5  10   0   -1.71    8.88
  -5  10  -1    8.33    6.40
   5  10   1    8.97   10.57
  -5  10  -1    4.50    6.16
   5  10   1    4.47    7.89
  -5  10  -2   14.41    8.25
   5  10   2    4.55    8.53
  -5  10  -2    2.16   10.57
   5  10   2   -3.81    6.51
  -5  10  -3    6.16    5.37
   5  10   3   -1.33    9.50
  -5  10  -3   -2.20    9.97
   5  10   3    7.50    7.49
  -5  10  -4  606.00   34.23
   5  10   4  557.01   33.69
  -5  10  -4  544.41   66.12
   5  10   4  620.73   35.10
   5  10   5    3.96    9.98
  -5  10  -5    4.03    7.92
   5  10   5    0.27    4.57
   5  10   6  223.44   25.26
  -5  10  -6  224.17   34.63
   5  10   7    8.49   10.61
  -5  10  -7    9.79    9.43
   5  10   8   16.61   15.96
  -5  10  -8    2.06    7.49
   5  10   9    7.76   10.57
  -5  10  -9    3.18    4.80
  -5  11  10    3.51   10.25
   5  11 -10    2.34    9.12
  -5  11   9  125.92   18.77
   5  11  -9  119.96   15.65
   5 -11  -9   99.33    9.87
  -5  11   8    2.80    9.78
   5  11  -8   19.59   15.60
   5 -11  -8    3.84    3.91
  -5  11   7   68.34   14.08
   5  11  -7   60.04   18.17
   5 -11  -7   51.19   12.19
  -5  11   6   35.50   15.11
   5  11  -6   43.16   13.71
   5 -11  -6   23.05    9.66
  -5  11   5   10.80    8.86
   5  11  -5   18.42    8.63
  -5  11   4   10.68    9.34
   5  11  -4    2.48    6.36
  -5  11   4    1.57    7.73
   5  11  -4    6.48   12.31
  -5  11   3   23.04   12.16
   5  11  -3   18.07    8.46
  -5  11   3   17.15    9.94
   5  11  -3   45.46   14.18
  -5  11   2   24.78   11.26
   5  11  -2   12.46    7.23
  -5  11   2   21.26   15.83
   5  11  -2    7.79   11.29
  -5  11   1   47.75   12.70
   5  11  -1   13.49   14.38
  -5  11   1   18.50   22.39
   5  11  -1   47.12   17.27
  -5  11   0    0.89    5.82
   5  11   0   -1.60    7.27
  -5  11   0    3.90    6.51
   5  11   0   -1.70    8.94
  -5  11  -1    3.16    5.53
   5  11   1    5.51    4.71
  -5  11  -1    2.42    4.76
   5  11   1    3.47    7.41
  -5  11  -2   11.46    7.60
   5  11   2   12.02    8.52
  -5  11  -2    2.33    4.61
   5  11   2   19.93    8.54
  -5  11  -3   43.10   10.47
   5  11   3   32.39   13.34
  -5  11  -3   27.56   15.51
   5  11   3   39.83   10.41
   5  11   4   10.02   12.23
  -5  11  -4    4.27    6.99
   5  11   4    1.68    5.12
   5  11   5  117.11   14.65
  -5  11  -5   59.31   34.23
   5  11   5   77.34    9.23
   5  11   6   39.39   13.05
  -5  11  -6    4.37    6.00
   5  11   7   26.66   12.90
  -5  11  -7   12.67   13.40
  -5  12   7    2.08   10.69
   5  12  -7    3.98    9.46
   5 -12  -7    5.92    6.83
  -5  12   6   10.86   15.63
   5  12  -6    8.00   11.99
   5 -12  -6    5.90    7.53
  -5  12   5   15.55   10.09
  -5  12   5    0.16    9.41
   5  12  -5    8.32    8.46
  -5  12   4   51.78   13.90
  -5  12   4   40.33   31.91
   5  12  -4   59.10   12.36
  -5  12   3   23.00   13.18
   5  12  -3   13.87    8.07
  -5  12   3    3.30    5.19
   5  12  -3    8.93   13.24
  -5  12   2   10.54    6.35
   5  12  -2    7.87    5.96
  -5  12   2    6.63    6.83
   5  12  -2   16.24   11.09
  -5  12   1    6.34    5.68
   5  12  -1    9.42    9.95
  -5  12   1    6.26    6.71
   5  12  -1   -7.33   10.68
  -5  12   0   -1.12    6.32
   5  12   0    1.88    6.77
  -5  12   0   -3.29    9.12
   5  12   0   12.76    9.84
  -5  12  -1    3.61    5.79
   5  12   1    4.58    6.05
  -5  12  -1    6.92    6.33
   5  12   1   17.61    8.47
  -5  12  -2    6.74    4.60
   5  12   2   -2.13    6.95
  -5  12  -2    3.74    8.04
   5  12   2    9.67    8.04
   5  12   3    6.85    8.15
  -5  12  -3    0.61    6.01
   5  12   3    0.53    6.42
   5  12   4    5.40    9.80
  -5  12  -4    2.92    4.36
   5  12   4    7.83    5.92
   5  12   5   33.66   15.88
  -5  12  -5   14.61   12.97
  -5  13   3   41.47   13.62
  -5  13   3   30.18   19.18
   5  13  -3   43.23   13.30
  -5  13   2    0.61    6.93
  -5  13   2    5.43    5.58
   5  13  -2    1.97    8.76
  -5  13   1    0.28    6.09
   5  13  -1    6.38    5.55
  -5  13   1   16.34   20.48
   5  13  -1    6.47    8.28
  -5  13   0    4.32    5.29
   5  13   0    8.27    8.85
  -5  13   0    2.43    3.12
   5  13   0   -3.61    8.87
  -5  13  -1   60.46   12.18
   5  13   1   65.35   15.04
  -5  13  -1   42.70   19.68
   5  13   1   63.67   14.82
  -6   0  15   -0.26    4.72
  -6   0  14    2.78    4.77
   6   0 -14    5.02    6.98
  -6   0  13   -0.63    4.94
   6   0 -13    5.01    8.11
  -6   0  12   37.28    9.04
  -6   0  11    1.94    5.54
   6   0 -11   16.97    8.45
  -6   0  10  129.63   11.16
   6   0 -10  139.24   12.35
  -6   0   9    3.43    6.35
   6   0  -9    6.08   11.00
  -6   0   8   97.80   11.15
   6   0  -8   81.24   11.23
  -6   0   7    5.42    7.15
   6   0  -7    6.71    7.90
  -6   0   6  255.72   16.33
   6   0  -6  262.31   16.92
  -6   0   5   -5.29    7.71
   6   0  -5    3.59    6.94
  -6   0   4   11.45    8.25
   6   0  -4   25.47    6.71
  -6   0   3    0.04    8.63
   6   0  -3    7.42    8.19
  -6   0   1    4.92    4.56
   6   0  -1    5.46    8.93
  -6   0   0  163.30   21.30
   6   0   0  163.96   12.93
  -6   0  -1   -7.36    7.03
   6   0   1    3.23    7.68
  -6   0  -2    3.87    7.09
   6   0   2   -4.58    7.22
  -6   0  -3   -0.27    7.15
   6   0   3    6.94    9.14
  -6   0  -4  916.68   30.25
   6   0   4  921.55   24.96
  -6   0  -5   -7.99    8.76
   6   0   5    5.76    7.31
   6   0   6   77.35    8.09
   6   0   7    0.50    7.29
   6   0   7   -2.18    4.30
   6   0   8    0.43    7.06
   6   0   8    0.66    3.43
   6   0   9   -8.27    6.39
   6   0   9    3.62    3.30
   6   0  10  275.52   15.35
   6   0  10  299.75   12.91
   6   0  11    1.16    6.44
   6   0  12    2.17    6.41
   6   0  13    2.68    7.00
  -6   1  16    3.94    5.14
  -6   1  15    6.02    5.54
   6   1 -15   -0.46    4.59
   6   1 -14    9.75    7.51
  -6   1  14    8.46    5.32
  -6  -1  14    1.96    4.21
   6  -1 -14    0.77    4.43
   6   1 -13    8.28    5.69
  -6   1  13    7.39    5.60
  -6  -1  13    1.65    4.64
   6  -1 -13    3.46    5.46
   6   1 -12    1.52    6.21
  -6   1  12    5.15    5.94
  -6  -1  12    8.46    6.80
   6  -1 -12    3.47    5.76
   6   1 -11   29.67    8.45
  -6   1  11    3.52    5.58
  -6  -1  11   34.47    8.48
   6  -1 -11   21.62    9.14
   6   1 -10    4.19    7.16
  -6   1  10    2.75    6.28
  -6  -1  10    0.55    3.43
   6  -1 -10   10.52    9.41
   6   1  -9   24.39   11.79
  -6   1   9   27.52    7.06
  -6  -1   9   19.73    7.26
   6  -1  -9   26.71   10.78
   6   1  -8    9.24   12.31
  -6   1   8    7.12    7.02
  -6  -1   8    6.92    5.66
   6  -1  -8    1.63    8.53
   6   1  -7    5.42    7.95
  -6   1   7    2.64    7.82
  -6  -1   7   11.25    6.14
   6  -1  -7    5.92    8.40
   6   1  -6    2.67    7.63
  -6   1   6    5.09    7.63
  -6  -1   6    3.06    6.57
   6  -1  -6    0.24    7.26
   6   1  -5  214.97   14.61
  -6   1   5  201.36   15.70
  -6  -1   5  224.09   15.28
   6  -1  -5  193.51   12.50
   6   1  -4   -2.90    7.54
  -6   1   4    2.16    8.58
  -6  -1   4   12.77    7.34
   6  -1  -4   12.38    9.89
   6   1  -3   42.70   12.04
  -6   1   3   52.91   14.15
  -6  -1   3   31.34   11.36
   6  -1  -3   29.28    9.49
   6   1  -2   -4.53    9.40
  -6   1   2    7.38    8.32
  -6  -1   2    6.37    8.39
   6  -1  -2    9.13    8.14
   6   1  -1   11.86    9.17
  -6   1   1    7.02    7.83
  -6  -1   1   -0.53    8.65
   6  -1  -1    3.27    9.25
   6   1   0   45.10   11.72
  -6   1   0   55.50   11.83
  -6  -1   0   54.69   13.38
   6  -1   0   46.48   12.03
   6   1   1  204.05   14.89
  -6   1  -1  202.25   13.55
  -6  -1  -1  215.55   21.62
   6  -1   1  195.64   16.25
   6   1   2    6.75    6.51
  -6   1  -2    9.94   11.37
  -6  -1  -2    5.52    5.89
   6  -1   2    1.73    6.96
   6   1   3   -1.52    5.62
  -6   1  -3   -1.10    5.61
  -6  -1  -3    7.34    3.60
   6  -1   3   -0.16    6.49
   6   1   4    6.72    5.33
  -6   1  -4    1.33    4.42
  -6  -1  -4    7.49    5.30
   6  -1   4    6.13    5.67
  -6   1  -5  473.32   20.41
   6   1   5  486.73   12.50
   6  -1   5  476.00   12.81
  -6   1  -6   65.39   22.39
   6   1   6   89.97   15.93
   6   1   6   66.78    7.22
   6  -1   6   79.48    8.69
   6   1   7   70.34    7.40
   6   1   7   51.46   11.82
   6  -1   7   65.85   11.51
   6  -1   7   58.09    8.07
   6   1   8  -13.59    7.80
   6   1   8    1.84    3.65
   6  -1   8   -5.99    5.98
   6  -1   8    3.02    3.81
   6   1   9   30.35   10.41
   6   1   9   28.30    6.01
   6  -1   9   31.63    7.60
   6  -1   9   20.26    4.48
   6   1  10    8.16    7.15
   6  -1  10    1.91    5.57
   6  -1  10    5.65    5.58
   6   1  11  241.55   20.09
   6  -1  11  246.58   18.13
   6   1  12    3.16    8.03
   6  -1  12    3.68    5.84
   6   1  13    9.76    8.11
   6  -1  13   19.97   10.28
  -6   2  16  260.27   34.94
  -6   2  15   19.24   10.44
   6   2 -15   11.21    6.89
  -6   2  14   12.14    6.00
   6   2 -14   13.36    5.68
   6  -2 -14   23.19    8.24
   6   2 -13   -3.39    6.15
  -6   2  13   -2.45    5.58
  -6  -2  13    5.47    7.05
   6  -2 -13   -3.24    4.95
   6   2 -12   12.70    6.91
  -6   2  12   22.18    9.65
  -6  -2  12   13.59    6.05
   6  -2 -12   28.38    8.01
   6   2 -11   10.38    6.96
  -6   2  11    0.08    6.78
  -6  -2  11    7.35    6.63
   6  -2 -11   14.46    7.69
   6   2 -10  152.58   14.09
  -6   2  10  164.09   12.58
  -6  -2  10  184.05   10.84
   6  -2 -10  159.01    9.82
   6   2  -9   30.96   12.29
  -6   2   9   20.52   10.86
  -6  -2   9   25.86    7.77
   6  -2  -9    4.02    7.49
   6   2  -8   13.86   12.34
  -6   2   8    4.98    8.01
  -6  -2   8    8.56    5.12
   6  -2  -8   11.87   10.78
   6   2  -7   -4.00    8.00
  -6   2   7   11.46    8.55
  -6  -2   7    1.11    5.35
   6  -2  -7    2.71    8.11
   6   2  -6    7.99    7.49
  -6   2   6    5.19    8.21
  -6  -2   6    3.11    6.12
   6  -2  -6   10.95    7.93
   6   2  -5    7.17    6.97
  -6   2   5    6.82    8.77
  -6  -2   5   -0.58    6.28
   6  -2  -5    0.00    6.96
   6   2  -4   61.67   11.06
  -6   2   4   28.23    8.92
  -6  -2   4   74.00   25.62
   6  -2  -4   41.84    8.94
   6   2  -3    7.68    9.00
  -6   2   3    6.63    9.58
  -6  -2   3    6.47    8.62
   6  -2  -3    4.03    7.07
   6   2  -2  239.69   16.91
  -6   2   2  249.36   16.20
  -6  -2   2  243.85   19.71
   6  -2  -2  234.40   14.42
   6   2  -1    6.44    8.62
  -6   2   1    6.49    7.00
  -6  -2   1    6.99    6.71
   6  -2  -1   10.04    8.96
   6   2   0    3.35    8.18
  -6   2   0    0.10    6.72
  -6  -2   0    3.90    8.29
   6  -2   0   -7.01    8.60
   6   2   1   39.93   12.66
  -6   2  -1   40.80   11.36
  -6  -2  -1   45.80   23.68
   6  -2   1   42.58   11.84
   6   2   2  115.48   12.07
  -6   2  -2  103.76   11.61
  -6  -2  -2  102.31   14.45
   6  -2   2  104.67   11.83
   6   2   3   63.06   10.42
  -6   2  -3   61.87   19.27
  -6  -2  -3   63.91   19.01
   6  -2   3   63.93   12.33
  -6   2  -4  228.15   37.44
   6   2   4  229.83   11.06
   6  -2   4  242.21   13.25
  -6   2  -5  116.92   21.73
   6   2   5  115.92   16.26
   6   2   5  113.35    8.74
   6  -2   5  109.03    8.84
  -6   2  -6 1185.18   33.03
   6   2   6 1215.53   24.14
   6   2   6 1195.38   15.22
   6  -2   6 1177.76   16.51
  -6   2  -7   10.77    4.77
   6   2   7    7.91    9.36
   6   2   7    1.04    4.44
   6  -2   7    5.94    6.66
   6   2   8   11.19    8.96
   6   2   8   20.38    6.32
   6  -2   8   25.85    8.09
   6  -2   8   21.13    5.21
   6   2   9   -2.24    8.17
   6   2   9    2.85    3.75
   6  -2   9    1.01    5.02
   6  -2   9   -2.77    3.40
   6   2  10  179.09   17.68
   6  -2  10  198.40   13.60
   6  -2  10  177.61   12.18
   6   2  11   32.84   11.27
   6  -2  11   21.64    6.62
   6   2  12  196.02   17.04
   6  -2  12  186.51    9.98
   6   2  13   11.57    8.30
  -6   3  16    6.83    6.49
  -6   3  15   18.26    9.34
   6   3 -15   28.63    9.47
  -6   3  14   -1.40    6.12
   6   3 -14    5.91    5.78
  -6   3  13   34.07   11.78
   6   3 -13   55.58   13.96
   6  -3 -13   50.52    9.05
   6   3 -12    7.30    7.57
  -6   3  12    8.41    7.61
  -6  -3  12    0.61    3.60
   6  -3 -12    1.61    5.68
   6   3 -11  286.16   15.86
  -6   3  11  278.20   17.09
  -6  -3  11  255.57   11.09
   6  -3 -11  255.74   11.74
   6   3 -10    1.43    8.29
  -6   3  10    2.39    7.96
  -6  -3  10   -0.84    4.13
   6  -3 -10    4.66    8.14
   6   3  -9  178.71   18.20
  -6   3   9  181.60   15.07
  -6  -3   9  172.06    8.90
   6  -3  -9  187.49   11.31
   6   3  -8    4.33    9.24
  -6   3   8   10.82    8.89
  -6  -3   8   -2.70    4.32
   6  -3  -8   -0.73    7.65
   6   3  -7  309.15   18.10
  -6   3   7  283.40   17.42
  -6  -3   7  282.86   14.17
   6  -3  -7  265.64   15.08
   6   3  -6    3.09    8.15
  -6   3   6    1.07    8.64
  -6  -3   6   -1.45    5.48
   6  -3  -6   36.27   14.53
   6   3  -5    4.89    7.52
  -6   3   5   -2.53    8.65
  -6  -3   5    6.62    4.44
   6  -3  -5   -0.36    7.19
   6   3  -4    2.54    8.32
  -6   3   4    4.39    8.19
  -6  -3   4    2.28    3.07
   6  -3  -4    7.86    6.92
   6   3  -3   61.83   15.01
  -6   3   3   49.89   11.62
  -6  -3   3   71.94   29.46
   6  -3  -3   62.97   12.06
   6   3  -2   42.82   13.19
  -6   3   2   37.68    8.28
  -6  -3   2   55.08   24.82
   6  -3  -2   35.05   10.50
   6   3  -1   42.70   11.85
  -6   3   1   44.56   12.09
  -6  -3   1   41.55   12.04
   6  -3  -1   33.28   12.01
   6   3   0    1.38    8.41
  -6   3   0    7.39    7.24
  -6  -3   0    1.00    4.39
   6  -3   0   15.04   12.55
   6   3   1   13.34   10.62
  -6   3  -1   23.79    9.22
  -6  -3  -1   13.63   11.17
   6  -3   1   10.55    8.61
   6   3   2   42.33    9.11
  -6   3  -2   73.70   14.36
  -6  -3  -2   43.20   18.08
   6  -3   2   57.07   14.04
  -6   3  -3   -0.51    8.27
   6   3   3   -3.27    9.73
   6   3   3   -0.86    5.77
   6  -3   3   -4.34    7.98
  -6   3  -4   88.28   35.19
   6   3   4   93.18   12.71
   6   3   4   91.87    7.77
   6  -3   4   93.40   13.75
  -6   3  -5  553.02   16.88
   6   3   5  613.44   20.90
   6   3   5  618.55   12.52
   6  -3   5  594.94   14.98
  -6   3  -6  135.67   18.64
   6   3   6  177.71   16.88
   6   3   6  166.86   10.62
   6  -3   6  142.29   12.13
  -6   3  -7   23.34   11.48
   6   3   7   13.59   10.24
   6   3   7   29.61    6.51
   6  -3   7   27.40    6.88
   6   3   8    1.58    9.62
   6   3   8    0.19    4.07
   6  -3   8    2.28    4.12
   6   3   9  629.16   23.64
   6  -3   9  604.16   23.27
   6  -3   9  657.08   16.97
   6   3  10   13.62   14.04
   6  -3  10   11.41    5.35
   6  -3  10    3.90    3.70
   6   3  11  446.49   20.34
   6  -3  11  407.91   36.19
   6  -3  11  385.90   33.91
   6   3  12   37.36   13.07
   6   3  13   27.42   12.34
  -6   4  15   14.97    8.64
   6   4 -15    4.77    5.78
  -6   4  14   70.67   14.90
   6   4 -14   78.22   12.91
  -6   4  13    7.48    8.75
   6   4 -13    2.14    7.01
   6  -4 -13    2.40    4.19
  -6   4  12   34.68   12.58
   6   4 -12   11.51    7.49
   6  -4 -12   36.12    8.55
   6   4 -11   59.68   14.73
  -6   4  11   31.89   13.85
  -6  -4  11   28.73    8.50
   6  -4 -11   33.28    9.48
   6   4 -10   80.40   17.43
  -6   4  10   89.75   16.51
  -6  -4  10   61.54   17.89
   6  -4 -10   68.73    8.70
   6   4  -9    4.06    9.80
  -6   4   9    2.09    9.15
  -6  -4   9    5.84    5.70
   6  -4  -9    0.54    5.89
   6   4  -8   58.69   12.81
  -6   4   8   56.83   14.99
  -6  -4   8   39.36   11.80
   6  -4  -8   61.95   11.72
   6   4  -7   10.34    8.97
  -6   4   7   11.83    9.32
  -6  -4   7   17.87    7.47
   6  -4  -7   36.25   12.04
   6   4  -6   28.17   12.14
  -6   4   6   13.40    9.30
  -6  -4   6   26.23    8.29
   6  -4  -6   11.82   13.32
   6   4  -5    0.22    8.11
  -6   4   5   15.77   12.07
  -6  -4   5    9.34    5.16
   6  -4  -5    2.93    8.56
   6   4  -4  179.53   18.11
  -6   4   4  190.47   16.98
  -6  -4   4  180.84   21.58
   6  -4  -4  191.05   14.79
   6   4  -3   35.14   14.45
  -6   4   3   14.35    7.49
  -6  -4   3   29.40   12.18
   6  -4  -3   50.91   13.86
   6   4  -2    1.70    8.72
  -6   4   2    3.88    7.79
  -6  -4   2    4.28    3.21
   6  -4  -2   -3.37    7.85
   6   4  -1   14.33    8.31
  -6   4   1   10.28    7.08
  -6  -4   1    8.82    7.38
   6  -4  -1    7.28    8.11
   6   4   0   14.51   11.10
  -6   4   0    1.84    7.18
  -6  -4   0    8.60    8.11
   6  -4   0    9.28   13.05
  -6   4  -1   -2.80    8.34
   6   4   1   17.12   14.61
   6   4   1    5.69    6.82
   6  -4   1   15.57    9.94
  -6   4  -2  169.12   14.05
   6   4   2  163.08   13.18
   6   4   2  178.97   12.07
   6  -4   2  182.13   16.83
  -6   4  -3   15.59   11.79
   6   4   3   11.31   13.58
   6   4   3   24.37    8.83
   6  -4   3   20.29   12.31
  -6   4  -4   15.41   10.19
   6   4   4    8.03    9.85
   6   4   4    7.42    7.10
   6  -4   4    2.53    8.18
  -6   4  -5    1.93    3.89
   6   4   5   -2.86    9.64
   6   4   5   -1.88    4.95
   6  -4   5    3.67    3.49
  -6   4  -6  179.95   13.43
   6   4   6  179.52   17.23
   6   4   6  184.86    9.94
   6  -4   6  158.41   12.64
  -6   4  -7    4.07    4.43
   6   4   7   20.75   10.55
   6   4   7    4.86    4.48
   6  -4   7    4.11    7.80
  -6   4  -8  192.99   14.72
   6   4   8  171.41   15.28
   6   4   8  163.18    8.56
   6  -4   8  184.18   12.48
   6   4   9    2.15   10.33
   6  -4   9    6.76    3.74
   6  -4   9    1.63    4.19
   6   4  10   34.63   12.01
   6  -4  10   75.92    8.21
   6  -4  10   72.07    8.25
   6   4  11   12.70   11.10
   6  -4  11   19.43    5.58
   6   4  12   10.53   16.81
  -6   5  15   15.00    8.72
   6   5 -15   15.02   10.49
  -6   5  14   25.24   17.57
   6   5 -14    2.01    6.54
  -6   5  13   -7.40   10.18
   6   5 -13   12.62   10.26
  -6   5  12    6.60   10.22
   6   5 -12    2.62    8.52
   6  -5 -12   -1.85    4.76
  -6   5  11   13.40   10.12
   6   5 -11   23.50   11.83
   6  -5 -11   12.59    7.67
   6   5 -10   53.90   17.76
  -6   5  10   54.75   17.02
  -6  -5  10   29.77   14.88
   6  -5 -10   34.51    7.88
   6   5  -9  167.83   21.66
  -6   5   9  153.34   17.58
  -6  -5   9  130.87   17.72
   6  -5  -9  153.90   12.03
   6   5  -8   16.07    9.90
  -6   5   8   14.83    9.42
  -6  -5   8    5.24    4.34
   6  -5  -8   12.91    6.70
   6   5  -7  177.65   15.80
  -6   5   7  147.96   14.48
  -6  -5   7  140.25   12.28
   6  -5  -7  168.96   13.32
   6   5  -6   73.81   14.45
  -6   5   6   76.76   16.27
  -6  -5   6   57.22   19.86
   6  -5  -6   77.56   14.64
   6   5  -5 2310.81   35.41
  -6   5   5 2306.56   36.46
  -6  -5   5 2343.73   47.92
   6  -5  -5 2260.13   33.65
   6   5  -4   30.43   13.32
  -6   5   4   10.10    8.18
  -6  -5   4   23.84    7.16
   6  -5  -4   38.87   13.74
   6   5  -3   86.39   15.32
  -6   5   3   81.65   14.28
  -6  -5   3   85.39   11.48
   6  -5  -3   68.11   11.03
   6   5  -2    3.02    8.97
  -6   5   2    8.10    8.08
  -6  -5   2    5.33    7.76
   6  -5  -2   14.35   10.99
  -6   5   1  243.49   14.08
   6   5  -1  248.84   15.39
   6   5  -1  247.03   15.62
   6  -5  -1  223.47   15.83
  -6   5   0   28.89   14.69
   6   5   0   45.20   13.66
   6   5   0   42.07   13.72
   6  -5   0   25.05   10.51
  -6   5  -1  792.89   23.02
   6   5   1  804.90   21.31
   6   5   1  765.59   17.21
   6  -5   1  773.60   19.42
  -6   5  -2   -2.83    8.52
   6   5   2   13.81    9.04
   6   5   2    9.17    8.09
   6  -5   2    1.70    9.02
  -6   5  -3   77.53   12.41
   6   5   3   70.58   15.43
   6   5   3   66.85    9.45
   6  -5   3   77.06   12.56
  -6   5  -4    3.84    5.52
   6   5   4   12.08    9.73
   6   5   4    9.76    5.35
   6  -5   4   25.23   13.06
  -6   5  -5   25.00   10.42
   6   5   5   17.06   10.04
   6   5   5   23.01    8.45
   6  -5   5   19.19   11.39
  -6   5  -6   13.58    7.53
   6   5   6   11.50   12.88
   6   5   6   11.98    5.63
   6  -5   6   10.09    7.45
  -6   5  -7   23.43   10.77
   6   5   7   16.53    9.60
   6   5   7   27.09    6.30
   6  -5   7   36.42    9.81
  -6   5  -8    5.95    8.87
   6   5   8   21.63   14.08
   6   5   8   11.74    5.34
   6  -5   8    0.78    6.34
   6   5   9   11.42   10.40
   6  -5   9   29.48    8.35
   6   5  10   14.73   14.25
   6  -5  10    0.47    2.45
   6   5  11   61.59   14.18
   6  -5  11   75.18    9.38
   6   5  12   30.48   12.75
  -6   6  14    7.44   10.42
   6   6 -14    4.33    8.49
  -6   6  13    2.50   11.67
   6   6 -13    7.22    7.86
  -6   6  12   12.99   11.25
   6   6 -12   32.47   14.12
   6  -6 -12   18.24    6.73
  -6   6  11   -3.94   10.56
   6   6 -11    7.31    9.01
   6  -6 -11    6.26    5.67
  -6   6  10   11.13   10.63
   6   6 -10    4.12    9.91
   6  -6 -10    3.32    5.78
   6   6  -9   33.38   16.95
  -6   6   9   43.09   13.77
  -6  -6   9   24.71   10.67
   6   6  -8   80.94   17.35
  -6   6   8  103.17   16.71
  -6  -6   8   86.52   13.08
   6  -6  -8   84.95   13.07
   6   6  -7   20.97   13.05
  -6   6   7    5.79    8.67
  -6  -6   7    4.76    3.40
   6  -6  -7    6.06    8.16
   6   6  -6   -0.98    8.93
  -6   6   6    2.47    9.50
  -6  -6   6    1.19    3.96
   6  -6  -6    3.45    8.90
  -6   6   5  149.70   15.84
   6   6  -5  128.97   16.17
   6  -6  -5  144.65   18.17
  -6   6   4  759.93   19.69
   6   6  -4  772.56   18.46
   6   6  -4  710.51   20.27
   6  -6  -4  712.40   21.01
  -6   6   3   -0.50    9.09
   6   6  -3    7.86    7.48
   6   6  -3    4.56    9.61
   6  -6  -3    7.36    8.90
  -6   6   2   85.87   14.07
   6   6  -2   76.14   14.50
   6   6  -2   70.32   15.12
   6  -6  -2   68.48   24.95
  -6   6   1   23.01   12.29
   6   6  -1   31.17   13.87
   6   6  -1   22.32   13.11
   6  -6  -1   27.04   12.95
  -6   6   0  159.18   14.95
   6   6   0  160.24   16.21
   6   6   0  155.61   14.16
   6  -6   0  166.09   18.23
  -6   6  -1   94.20   11.77
   6   6   1  111.40   15.86
   6   6   1   92.07   11.68
   6  -6   1  105.58   17.41
  -6   6  -2    4.44    7.56
   6   6   2   12.45   14.01
   6   6   2   19.17    8.18
   6  -6   2    9.99    9.52
  -6   6  -3   18.73    8.72
   6   6   3    7.66    9.75
   6   6   3   11.59    7.61
   6  -6   3   25.24   14.21
  -6   6  -4   18.18    8.56
   6   6   4   27.10   10.32
   6   6   4   18.23    6.21
   6  -6   4   20.75   14.11
  -6   6  -5   -0.95    5.59
   6   6   5   17.87   13.39
   6   6   5    1.67    4.52
   6  -6   5   10.17   12.51
  -6   6  -6    0.77    5.18
   6   6   6    1.63    9.00
   6   6   6   -1.34    4.39
   6  -6   6    8.39    8.18
  -6   6  -7    3.42    5.71
   6   6   7   10.69    8.89
   6   6   7   -2.81    3.73
   6  -6   7   -2.45    7.65
  -6   6  -8   28.74   15.26
   6   6   8   52.61   13.03
   6  -6   8   49.16    9.78
   6   6   9   29.67    9.54
   6  -6   9   31.31   10.41
   6   6  10   16.35    9.78
   6  -6  10   19.19    7.97
   6   6  11   21.49   13.02
   6  -6  11   15.74    7.57
   6   7 -13   66.39   13.51
  -6   7  12   -4.02   14.07
   6   7 -12    6.83   13.78
  -6   7  11    6.04    9.16
   6   7 -11    0.37    9.04
   6  -7 -11   -1.36    5.47
  -6   7  10    2.03    9.23
   6   7 -10    5.80    9.29
   6  -7 -10    4.63    7.39
  -6   7   9   86.20   16.08
   6   7  -9   77.62   20.36
   6  -7  -9   89.93   11.51
  -6   7   8   67.17   16.40
   6   7  -8   57.74    8.02
   6   7  -8   57.41   16.37
   6  -7  -8   66.53   12.87
  -6   7   7   -1.55    9.09
   6   7  -7    6.24    7.49
   6   7  -7    3.24   10.22
   6  -7  -7    4.35    7.85
  -6   7   6    7.02    9.32
   6   7  -6   12.65    7.41
   6   7  -6    2.75   10.22
   6  -7  -6    3.53    8.98
  -6   7   5  595.57   26.80
   6   7  -5  577.91   21.82
   6   7  -5  647.70   27.73
   6  -7  -5  642.94   30.17
  -6   7   4  154.47   16.53
   6   7  -4  185.09   11.40
   6   7  -4  167.37   18.12
   6  -7  -4  182.62   22.85
  -6   7   3   11.14    9.13
   6   7  -3   -0.09    6.52
   6   7  -3   17.92   13.84
   6  -7  -3    2.59    9.49
  -6   7   2    7.94   10.47
   6   7  -2    9.57   10.72
   6   7  -2    4.00    9.25
   6  -7  -2   13.65    9.64
  -6   7   1  199.19   15.77
   6   7  -1  216.37   15.07
   6   7  -1  207.04   15.45
   6  -7  -1  222.70   16.24
  -6   7   0   63.34   13.58
   6   7   0   73.14   15.50
   6   7   0   77.04   15.46
   6  -7   0   75.56   15.69
  -6   7  -1  295.46   15.38
   6   7   1  295.96   19.29
   6   7   1  285.28   14.89
   6  -7   1  300.86   18.93
  -6   7  -2    9.05    6.87
   6   7   2   19.67   10.54
   6   7   2   -2.18    5.78
   6  -7   2   33.32   14.37
  -6   7  -3    5.22    8.65
   6   7   3   39.21   15.11
   6   7   3    0.23    5.85
  -6   7  -4    7.27    8.36
   6   7   4    2.29   10.73
   6   7   4   -7.66    5.05
  -6   7  -5   -1.33    4.70
   6   7   5    8.72   10.16
   6   7   5    3.29    4.76
  -6   7  -6   13.24    7.97
   6   7   6   34.38   13.59
  -6   7  -7    7.09    7.97
   6   7   7   15.23   10.09
   6   7   7   17.46    5.13
   6   7   8    7.59    8.89
   6  -7   8    0.06    8.38
   6   7   9   13.30    9.11
   6  -7   9    8.47    7.50
   6   7  10    0.58    8.70
   6  -7  10    1.71    7.21
  -6   8  13    6.62    8.23
   6   8 -13    5.78   12.40
  -6   8  12   14.51   12.39
   6   8 -12    0.02    9.98
  -6   8  11    1.09    8.50
   6   8 -11    3.77    8.66
   6  -8 -11    4.10    7.51
  -6   8  10   11.99   11.96
   6   8 -10    6.45    9.49
   6  -8 -10   10.85    6.60
  -6   8   9   18.20   12.12
   6   8  -9    5.71   16.89
   6  -8  -9    7.00    5.61
  -6   8   8  105.41   17.75
   6   8  -8   84.23   16.49
   6  -8  -8   93.76   12.94
  -6   8   7   11.54   10.13
   6   8  -7    6.20    5.82
   6   8  -7   10.04   10.89
   6  -8  -7    8.33    7.61
  -6   8   6    9.32   10.43
   6   8  -6   13.38    7.75
   6   8  -6    7.31    9.58
   6  -8  -6    8.75    7.96
  -6   8   5   24.55   14.16
   6   8  -5   31.79    9.75
   6   8  -5   20.88    9.63
   6  -8  -5   29.46   14.15
  -6   8   4   23.07   15.56
   6   8  -4   37.52    8.95
   6   8  -4   30.20   13.30
   6  -8  -4   20.50   10.17
  -6   8   3   86.45   16.02
   6   8  -3   94.03   12.05
   6   8  -3   87.52   17.85
   6  -8  -3   76.28   18.67
  -6   8   2   -0.89    9.42
   6   8  -2    2.19    6.84
   6   8  -2    1.63   10.21
   6  -8  -2   -5.97   10.79
  -6   8   1   -4.82    9.05
   6   8  -1    5.81   11.45
   6   8  -1  -11.17   10.12
   6  -8  -1    8.42   10.10
  -6   8   0   -0.81    7.77
   6   8   0   -1.09    9.37
   6   8   0    2.48    9.33
   6  -8   0    2.22    9.43
  -6   8  -1   68.84   11.28
   6   8   1   75.23   16.98
  -6   8  -1   60.18   13.40
   6   8   1   68.37   12.12
  -6   8  -2   38.55    8.25
   6   8   2   19.18   11.03
  -6   8  -2   40.10   13.72
   6   8   2   38.51    8.61
  -6   8  -3    4.21    5.91
   6   8   3   11.67   11.79
  -6   8  -3    5.51    5.88
   6   8   3    1.49    5.45
  -6   8  -4   80.23   10.26
   6   8   4   47.46   12.69
  -6   8  -4   65.38   33.68
   6   8   4   76.85   11.12
  -6   8  -5    5.91    5.51
   6   8   5    7.31   16.53
  -6   8  -5    1.19    6.81
   6   8   5   10.98    7.10
  -6   8  -6    8.18    4.90
   6   8   6    6.10   11.53
  -6   8  -6   13.80   10.69
   6   8   6    4.18    4.28
   6   8   7    9.04   10.21
  -6   8  -7    9.61    8.43
   6   8   8    1.36    9.20
  -6   8  -8   19.37   23.72
   6   8   9   11.94    9.97
  -6   9  11   -2.23    8.75
   6   9 -11   29.76   14.61
  -6   9  10   -4.59    9.47
   6   9 -10    6.15    9.16
   6  -9 -10   14.89   10.03
  -6   9   9  179.16   24.96
   6   9  -9  157.90   21.21
   6  -9  -9  174.93   19.53
  -6   9   8    5.20   11.31
   6   9  -8   -2.25   11.53
   6  -9  -8    3.44    5.91
  -6   9   7  329.38   25.69
   6   9  -7  405.00   28.83
   6  -9  -7  372.51   25.55
  -6   9   6   10.17   11.02
   6   9  -6    7.76    5.80
   6   9  -6    6.53    9.31
   6  -9  -6    3.44    8.57
  -6   9   5  125.44   18.13
   6   9  -5  129.79   10.77
   6   9  -5  155.58   14.76
   6  -9  -5  131.31   17.76
  -6   9   4   25.65   15.73
   6   9  -4    6.17    5.88
   6   9  -4   21.43   13.53
   6  -9  -4   17.40    9.75
  -6   9   3   40.48   14.19
   6   9  -3   42.39   10.48
   6   9  -3   55.88   18.11
   6  -9  -3   20.32   11.67
  -6   9   2   51.70   13.95
   6   9  -2   53.91   11.09
   6   9  -2   65.52   18.55
   6  -9  -2   50.76   16.89
  -6   9   1   46.65   10.91
   6   9  -1   78.40   12.70
   6   9  -1   50.33   12.70
  -6   9   0    3.77    7.44
   6   9   0    5.71   10.50
  -6   9   0    1.86    8.76
   6   9   0    3.54    9.01
  -6   9  -1    3.05    6.83
   6   9   1    9.40    8.47
  -6   9  -1    2.30    6.57
   6   9   1    4.91    7.90
  -6   9  -2   21.92   15.33
   6   9   2   26.15   12.71
  -6   9  -2   28.46   12.98
   6   9   2   42.66   12.17
  -6   9  -3  130.85   12.81
   6   9   3  141.09   18.48
  -6   9  -3  103.57   47.51
   6   9   3  126.51   13.88
  -6   9  -4   37.98    8.23
   6   9   4   42.12   14.65
  -6   9  -4   12.48   11.15
   6   9   4   26.93    9.06
  -6   9  -5   35.17    8.51
   6   9   5   18.75   11.35
  -6   9  -5   32.33   18.96
   6   9   5   40.33    8.57
   6   9   6   42.17   18.19
  -6   9  -6   26.26   18.09
   6   9   6   32.75    7.66
   6   9   7   64.97   17.05
  -6   9  -7   22.03   17.17
   6   9   8   16.52   11.79
  -6   9  -8    4.49    6.32
  -6  10  10   16.05   11.23
   6  10 -10   41.20   15.66
   6 -10 -10   22.54    8.61
  -6  10   9   11.26   11.41
   6  10  -9    9.42    9.71
   6 -10  -9    9.77    9.12
  -6  10   8   34.39   12.42
   6  10  -8   73.75   16.68
   6 -10  -8   46.36   10.64
  -6  10   7    9.40   10.82
   6  10  -7   13.19   14.18
   6 -10  -7    4.40    6.47
  -6  10   6    5.61   10.71
   6  10  -6   14.77    9.13
   6 -10  -6   -0.17    6.15
  -6  10   5   10.09    9.69
   6  10  -5    5.25    6.35
   6  10  -5    9.48    9.39
   6 -10  -5   -0.20    9.44
  -6  10   4   -0.04    8.48
   6  10  -4    5.55    5.48
   6  10  -4    8.31    9.28
   6 -10  -4   -1.19    9.20
  -6  10   3    2.89    8.54
   6  10  -3   13.62    8.11
   6  10  -3   19.80   15.31
   6 -10  -3    7.09    9.71
  -6  10   2   37.73   14.04
   6  10  -2   60.56   12.43
   6  10  -2   66.24   15.07
  -6  10   1   -7.62    8.46
   6  10  -1    6.32    7.61
  -6  10   1    4.76    9.55
   6  10  -1    9.80   10.60
  -6  10   0   28.00   10.20
   6  10   0   28.05   12.22
  -6  10   0   13.91   10.87
   6  10   0   10.83    8.65
  -6  10  -1   14.97    8.88
   6  10   1    9.70    8.38
  -6  10  -1    6.89    6.37
   6  10   1    6.33    7.89
  -6  10  -2   20.46    7.76
   6  10   2   10.59    9.19
  -6  10  -2    9.82   13.58
   6  10   2   21.26    9.17
  -6  10  -3   37.09    8.42
   6  10   3   18.30    9.36
  -6  10  -3   16.53   19.29
   6  10   3   37.25   10.21
  -6  10  -4    6.14    6.76
   6  10   4   24.87   12.86
  -6  10  -4    3.89   11.89
   6  10   4   -1.43    5.31
   6  10   5   -0.54    8.71
  -6  10  -5    6.60    4.93
   6  10   5    9.30    5.16
   6  10   6   69.55   17.06
  -6  10  -6   54.33   25.71
   6  10   7    4.70    9.86
  -6  10  -7    6.89    9.25
  -6  11   8   12.73   12.84
   6  11  -8   -0.54   10.48
   6 -11  -8    1.99    6.79
  -6  11   7   29.90   13.68
   6  11  -7   24.26   14.93
   6 -11  -7    6.38    7.79
  -6  11   6    5.94   13.51
   6  11  -6   26.41   12.78
   6 -11  -6   25.31   12.79
  -6  11   5   22.88    9.63
   6  11  -5   28.32   13.18
   6 -11  -5    8.35    8.64
  -6  11   4   15.87   10.13
   6  11  -4   31.04    6.80
   6  11  -4    1.99    8.84
   6 -11  -4   14.30   11.15
  -6  11   3  138.97   21.20
   6  11  -3  142.96   16.75
   6  11  -3  120.09   17.65
   6 -11  -3  126.51   19.96
  -6  11   2    4.34    8.55
   6  11  -2    0.52    6.75
  -6  11   2    5.84   10.26
   6  11  -2   -4.62   11.68
  -6  11   1   89.96   14.91
   6  11  -1   86.02   13.01
  -6  11   1   70.48   36.09
   6  11  -1  119.03   22.28
  -6  11   0   21.87   10.92
   6  11   0    4.96    6.05
  -6  11   0    2.31    7.71
   6  11   0   18.74   14.40
  -6  11  -1   45.32   11.92
   6  11   1   46.24   19.01
  -6  11  -1   39.84   19.08
   6  11   1   51.04   13.68
  -6  11  -2    6.16    5.85
   6  11   2    5.25    8.46
  -6  11  -2    9.43   11.29
   6  11   2   14.28   11.12
  -6  11  -3  207.86   12.85
   6  11   3  223.19   20.10
  -6  11  -3  169.20   46.16
   6  11   3  202.77   14.55
   6  11   4   17.97   11.53
  -6  11  -4    3.40    7.50
   6  11   4    4.42    6.35
   6  11   5    1.87   14.15
  -6  11  -5   15.78   14.66
  -6  12   5   29.90   18.78
   6  12  -5   25.17   12.12
   6 -12  -5   18.01    8.61
  -6  12   4  107.25   19.81
   6  12  -4  117.42   21.39
   6 -12  -4  101.02   19.83
  -6  12   3   10.27    9.66
   6  12  -3   11.65    8.55
  -6  12   2  123.71   14.25
   6  12  -2  124.37   13.77
  -6  12   2  128.56   15.86
   6  12  -2  152.51   17.05
  -6  12   1    0.81    6.91
   6  12  -1    7.22    8.61
  -6  12   1   -1.83    8.54
   6  12  -1   11.01   10.58
  -6  12   0   -3.93    6.15
   6  12   0   -1.19    8.11
  -6  12   0    6.53   10.26
   6  12   0    1.74    9.89
  -6  12  -1   32.88   11.30
   6  12   1   29.42   12.69
  -6  12  -1    9.12    8.10
   6  12   1   20.82   12.66
  -6  12  -2   85.06   15.66
   6  12   2   72.12   17.21
  -6  12  -2   66.20   31.73
   6  12   2   82.86   16.12
  -7   0  15   21.45    8.92
   7   0 -15   14.99    6.67
  -7   0  14    6.11    7.44
   7   0 -14    0.13    5.93
  -7   0  13    7.26    5.86
   7   0 -13    6.55    5.35
  -7   0  12   -2.98    5.38
   7   0 -12   13.97    9.11
  -7   0  11   29.27    9.57
   7   0 -11   44.78   11.28
  -7   0  10   -0.68    6.34
   7   0 -10    4.19    7.62
  -7   0   9   18.86    9.35
   7   0  -9   18.09   11.75
  -7   0   8   -5.01    7.11
   7   0  -8   -0.71    9.78
  -7   0   7    6.49    7.59
   7   0  -7    9.62    9.55
  -7   0   6   -3.50    8.46
   7   0  -6   -4.04    8.33
  -7   0   5   15.30   12.25
   7   0  -5   18.17   12.00
  -7   0   4    8.18    9.30
   7   0  -4    2.06    8.43
  -7   0   3  116.55   14.68
   7   0  -3  126.40   16.17
  -7   0   2   -5.56    8.84
   7   0  -2   -3.20    9.13
  -7   0   1   11.10   10.35
   7   0  -1    5.91    9.19
  -7   0   0    7.23   10.84
   7   0   0    1.95    9.08
  -7   0  -1   18.35   10.39
   7   0   1    7.77    8.45
  -7   0  -2    9.64    8.20
   7   0   2    4.50    7.91
  -7   0  -3  201.19   19.58
   7   0   3  236.53   14.06
  -7   0  -4    5.43    5.84
   7   0   4   -6.47    6.10
  -7   0  -5  432.99   24.20
   7   0   5  418.51   14.14
   7   0   6    3.46    5.29
   7   0   7   50.69   11.70
   7   0   7   45.68    8.20
   7   0   8   -2.00    7.61
   7   0   8    3.25    4.51
   7   0   9   -2.80    8.33
   7   0   9   10.45    5.42
   7   0  10    6.27    8.48
   7   0  11  169.37   15.61
   7   0  12    7.67    7.81
  -7   1  15   55.67   13.25
   7   1 -15   45.28    7.38
   7   1 -14    1.30    6.48
  -7   1  14    7.95    7.73
  -7  -1  14    1.46    3.63
   7  -1 -14    6.52    5.09
   7   1 -13   11.28    5.70
  -7   1  13   10.24    8.51
  -7  -1  13    4.94    4.11
   7  -1 -13   11.65    8.37
   7   1 -12   37.92    9.67
  -7   1  12   45.94   10.91
  -7  -1  12   62.49   10.94
   7  -1 -12   38.16   10.68
   7   1 -11   76.04   12.28
  -7   1  11   83.48   11.18
  -7  -1  11   80.61    8.89
   7  -1 -11   68.88   10.84
   7   1 -10   27.22    8.33
  -7   1  10   50.20   13.25
  -7  -1  10   36.95    8.85
   7  -1 -10   39.84   11.25
   7   1  -9    4.90    9.32
  -7   1   9   16.66   10.44
  -7  -1   9   10.40    8.72
   7  -1  -9    6.64    7.97
   7   1  -8    2.98    9.69
  -7   1   8    4.59    8.59
  -7  -1   8    3.12    6.20
   7  -1  -8   12.61    9.01
   7   1  -7  102.65   15.67
  -7   1   7   89.08   34.23
  -7  -1   7   86.11   11.04
   7  -1  -7  106.42   16.53
   7   1  -6   25.69    8.96
  -7   1   6   21.67    9.03
  -7  -1   6   29.57   12.47
   7  -1  -6   22.25    9.15
   7   1  -5   22.91   12.17
  -7   1   5   15.97    9.47
  -7  -1   5   16.92   10.10
   7  -1  -5   23.53    8.63
   7   1  -4   28.42   12.47
  -7   1   4   30.78   12.53
  -7  -1   4   27.58   12.09
   7  -1  -4   33.56   11.51
   7   1  -3  188.36   16.97
  -7   1   3  176.32   16.89
  -7  -1   3  183.81   15.20
   7  -1  -3  145.89   12.89
   7   1  -2   11.59    9.16
  -7   1   2   16.05    8.67
  -7  -1   2   19.02   12.92
   7  -1  -2   46.55   13.47
   7   1  -1  115.43   12.18
  -7   1   1  119.62   13.15
  -7  -1   1  128.13   18.16
   7  -1  -1  122.22   12.65
   7   1   0   46.11   11.29
  -7   1   0   48.04   13.20
  -7  -1   0   35.56   16.61
   7  -1   0   43.03   14.87
   7   1   1  177.20   11.47
  -7   1  -1  188.37   20.65
  -7  -1  -1  192.62   23.21
   7  -1   1  163.25   12.59
   7   1   2   44.55   13.05
  -7   1  -2   48.84   13.97
  -7  -1  -2   52.95   20.88
   7  -1   2   53.08   13.82
   7   1   3 2850.18   29.71
  -7   1  -3 2810.11   73.62
  -7  -1  -3 2806.00   50.20
   7  -1   3 2824.82   32.21
   7   1   4    0.22    5.67
  -7   1  -4    2.96    7.05
  -7  -1  -4   -2.60   10.22
   7  -1   4    1.23    6.44
  -7   1  -5 1116.00   36.22
   7   1   5 1108.75   19.45
   7  -1   5 1134.91   19.97
  -7   1  -6   81.13   39.29
   7   1   6  100.58   17.37
   7   1   6   81.09    8.62
   7  -1   6   94.34   10.91
   7   1   7   85.63   16.84
   7   1   7   93.30    8.05
   7  -1   7   96.26    9.18
   7   1   8   23.92   13.18
   7  -1   8   33.81   10.11
   7  -1   8   23.32    7.45
   7   1   9    9.03   11.69
   7   1   9    3.68    4.02
   7  -1   9   17.16    7.34
   7  -1   9    7.59    3.97
   7   1  10   48.89   15.15
   7  -1  10   58.08   12.01
   7   1  11   -0.97    9.05
   7  -1  11   23.14   11.25
   7   1  12   28.73    9.05
   7  -1  12   15.10    9.10
  -7   2  15    9.71    7.18
   7   2 -15    8.16    5.16
  -7   2  14   84.34   14.11
   7   2 -14   70.56   14.10
   7  -2 -14   62.34   10.25
   7   2 -13    5.69    6.18
  -7   2  13    0.46    6.78
  -7  -2  13    2.92    4.33
   7  -2 -13    2.23    5.81
   7   2 -12   93.05   13.73
  -7   2  12  101.80   13.44
  -7  -2  12   99.40   11.59
   7  -2 -12  100.69   11.50
  -7   2  11    5.87    7.32
   7   2 -11   15.93   11.40
   7  -2 -11    9.91    7.03
   7   2 -10    4.15    8.41
  -7   2  10  -14.81    8.59
  -7  -2  10    2.63    5.03
   7  -2 -10    6.20    6.84
   7   2  -9   19.24    9.91
  -7   2   9    5.69    8.11
  -7  -2   9   18.35    8.12
   7  -2  -9    8.05    8.18
   7   2  -8   19.72   14.51
  -7   2   8   11.92    9.01
  -7  -2   8   20.29    8.07
   7  -2  -8   23.93    9.18
   7   2  -7   37.12   13.53
  -7   2   7   37.69   13.06
  -7  -2   7   45.75    9.85
   7  -2  -7   31.27   13.54
   7   2  -6  147.20   18.11
  -7   2   6  121.17   15.98
  -7  -2   6  110.75   30.34
   7  -2  -6  114.11   14.89
   7   2  -5    6.67    8.92
  -7   2   5   -0.39    9.28
  -7  -2   5   -2.41    7.12
   7  -2  -5    9.37   12.17
   7   2  -4   99.13   13.66
  -7   2   4   70.74   34.33
  -7  -2   4  100.18   29.69
   7  -2  -4   68.87   13.62
   7   2  -3   -0.03    9.26
  -7   2   3   -0.24    8.72
  -7  -2   3    5.82    8.81
   7  -2  -3    1.74    8.44
   7   2  -2    4.34    9.64
  -7   2   2    0.85    8.12
  -7  -2   2    1.94    5.95
   7  -2  -2    2.25    9.18
   7   2  -1   24.00    9.71
  -7   2   1   31.79   12.81
  -7  -2   1   17.59   12.47
   7  -2  -1   31.47   12.26
   7   2   0   26.07   12.60
  -7   2   0   11.03    8.74
  -7  -2   0   12.50    9.37
   7  -2   0   13.20    9.05
   7   2   1   51.64   11.50
  -7   2  -1   45.95   18.01
  -7  -2  -1   51.09   20.97
   7  -2   1   56.82   15.61
   7   2   2   -0.98    7.52
  -7   2  -2    8.41    9.40
  -7  -2  -2   -1.27    9.45
   7  -2   2   -1.34    8.94
   7   2   3   53.77   11.01
  -7   2  -3   51.17   23.95
  -7  -2  -3   63.90   23.32
   7  -2   3   72.73   14.41
  -7   2  -4   13.83    9.63
   7   2   4   23.36    8.84
   7  -2   4   22.38   10.08
  -7   2  -5   46.79   20.28
   7   2   5   53.53   18.49
   7   2   5   45.34    8.26
   7  -2   5   35.89   11.00
  -7   2  -6    2.44    5.83
   7   2   6   -4.04   10.78
   7   2   6    1.22    4.78
   7  -2   6   35.69    8.49
  -7   2  -7   11.36    7.72
   7   2   7   19.73   14.62
   7   2   7   13.86    5.81
   7  -2   7   15.82    7.87
   7   2   8   64.13   17.25
   7   2   8   62.70    7.66
   7  -2   8   68.42   11.57
   7  -2   8   67.19    9.21
   7   2   9   -2.78    9.77
   7  -2   9   11.74    7.99
   7  -2   9    3.15    4.29
   7   2  10   79.48   17.54
   7  -2  10   79.00   12.03
   7  -2  10   75.42    9.66
   7   2  11   39.27   12.44
   7  -2  11   36.94   10.35
  -7   3  15    5.75    7.26
   7   3 -15    2.72    6.56
  -7   3  14   -3.87    7.17
   7   3 -14    0.97    7.13
  -7   3  13  167.13   20.98
   7   3 -13  165.90   21.05
   7  -3 -13  162.43   19.16
   7   3 -12   30.46   14.13
  -7   3  12    5.04    7.96
  -7  -3  12   15.99    7.32
   7  -3 -12    6.80    7.52
   7   3 -11   86.03   14.33
  -7   3  11   74.66   15.43
  -7  -3  11   80.58    9.49
   7  -3 -11   80.64   11.44
   7   3 -10    5.31    9.08
  -7   3  10   17.15   13.15
  -7  -3  10    1.49    3.43
   7  -3 -10   -2.76    6.77
   7   3  -9    5.88   10.68
  -7   3   9   31.50   13.59
  -7  -3   9    7.27    5.28
   7  -3  -9   19.46   10.29
   7   3  -8    7.93   10.52
  -7   3   8   13.14   13.24
  -7  -3   8    7.10    6.42
   7  -3  -8    9.18   12.27
   7   3  -7  751.87   26.09
  -7   3   7  703.66   21.48
  -7  -3   7  738.82   32.80
   7  -3  -7  780.96   25.60
   7   3  -6   97.52   16.03
  -7   3   6   96.86   16.69
  -7  -3   6   75.00   17.43
   7  -3  -6   85.23   17.89
   7   3  -5  427.54   20.81
  -7   3   5  427.73   23.01
  -7  -3   5  400.59   20.48
   7  -3  -5  370.06   18.17
   7   3  -4    9.24    9.25
  -7   3   4   -7.94    8.92
  -7  -3   4    6.98    6.15
   7  -3  -4    9.81    8.58
   7   3  -3   85.12   16.13
  -7   3   3   76.17   15.71
  -7  -3   3   36.34   23.65
   7  -3  -3   81.80   13.17
   7   3  -2   14.48    9.74
  -7   3   2   23.41   11.17
  -7  -3   2    9.72    9.61
   7  -3  -2    1.32    9.25
   7   3  -1   -6.94    9.21
  -7   3   1    4.76    8.88
  -7  -3   1    1.97    5.93
   7  -3  -1    4.74    9.52
   7   3   0   78.89   12.33
  -7   3   0   83.39   11.61
  -7  -3   0   82.28   33.86
   7  -3   0   93.34   16.06
   7   3   1    1.95    9.41
  -7   3  -1   -2.90    8.39
  -7  -3  -1    4.88    7.58
   7  -3   1    3.77    9.67
   7   3   2    5.71    7.38
  -7   3  -2    3.90    7.12
  -7  -3  -2    7.08    6.04
   7  -3   2   16.55   12.88
  -7   3  -3    1.48    5.29
   7   3   3    1.19    9.86
   7   3   3    3.96    5.66
   7  -3   3   10.27   11.83
  -7   3  -4   -1.36    9.04
   7   3   4    7.95    9.78
   7   3   4   -3.53    5.26
   7  -3   4   -0.14    7.85
  -7   3  -5   86.47   30.01
   7   3   5   87.88   16.21
   7   3   5   89.15    9.14
   7  -3   5   92.62   12.27
  -7   3  -6    5.53    4.15
   7   3   6   -4.64   10.67
   7   3   6   -1.11    4.69
   7  -3   6    3.81    6.41
  -7   3  -7   -4.79    7.12
   7   3   7   18.04   15.41
   7   3   7    9.80    6.40
   7  -3   7   -0.66    5.65
   7   3   8   29.10   11.32
   7   3   8   35.81    8.07
   7  -3   8   49.76    9.12
   7   3   9   -2.79   11.88
   7  -3   9    1.94    4.39
   7  -3   9    3.94    4.81
   7   3  10    9.79   15.52
   7  -3  10   18.47    8.49
   7  -3  10   15.04    7.38
   7   3  11  138.91   16.44
   7  -3  11  134.66    9.90
  -7   4  14   14.21   12.04
   7   4 -14    7.64   12.04
  -7   4  13   -4.38    9.37
   7   4 -13    3.22    6.91
   7  -4 -13   -1.08    4.61
  -7   4  12  102.66   17.69
   7   4 -12   84.64   16.41
   7  -4 -12   71.42   10.83
   7   4 -11   13.11    8.71
  -7  -4  11   11.37    6.10
   7  -4 -11   23.57    7.90
   7   4 -10    8.53    8.90
  -7   4  10   22.49   17.19
  -7  -4  10    1.91    3.58
   7   4  -9    3.36   10.58
  -7   4   9   13.94    9.99
  -7  -4   9    3.36    4.05
   7  -4  -9    6.61    7.12
   7   4  -8  232.57   20.65
  -7   4   8  263.37   20.13
  -7  -4   8  235.64   16.05
   7  -4  -8  215.42   14.10
   7   4  -7   18.93   13.27
  -7   4   7    5.60    9.19
  -7  -4   7    1.87    4.93
   7  -4  -7   -5.06    9.70
   7   4  -6  597.17   20.95
  -7   4   6  619.66   21.32
  -7  -4   6  592.96   34.38
   7  -4  -6  551.62   21.46
   7   4  -5  242.48   19.24
  -7   4   5  255.78   16.73
  -7  -4   5  237.34   17.72
   7  -4  -5  238.56   17.67
   7   4  -4   10.45    9.49
  -7   4   4   20.70    9.11
  -7  -4   4    8.36    7.00
   7  -4  -4    6.03    9.39
   7   4  -3   11.32    9.92
  -7   4   3    4.30    8.50
  -7  -4   3   11.66    7.55
   7  -4  -3   11.91    8.81
   7   4  -2    6.18    9.97
  -7   4   2   -0.40    8.77
  -7  -4   2   15.85    9.39
   7  -4  -2   11.78   12.53
   7   4  -1   66.87   15.47
  -7   4   1   43.75   12.17
  -7  -4   1   68.85   17.28
   7  -4  -1   65.97   15.74
   7   4   0   80.74   13.76
  -7   4   0   86.31   11.59
  -7  -4   0   78.79   25.58
   7  -4   0   64.80   12.56
  -7   4  -1   29.75    9.50
   7   4   1   20.76   11.89
   7  -4   1   37.01   12.58
  -7   4  -2  116.77   16.04
   7   4   2  110.54   15.39
   7   4   2  117.02   11.72
   7  -4   2  114.43   12.87
  -7   4  -3   12.74   12.25
   7   4   3    7.71    9.49
   7   4   3   26.96    9.14
   7  -4   3   21.86   13.26
  -7   4  -4    7.56    9.66
   7   4   4   10.59    9.71
   7   4   4   -0.26    6.08
   7  -4   4    1.15    8.78
  -7   4  -5   10.67   10.28
   7   4   5    3.13    9.45
   7   4   5    4.16    5.23
   7  -4   5    5.01    8.51
  -7   4  -6    6.69    3.96
   7   4   6    1.24    9.63
   7   4   6   15.40    6.49
   7  -4   6    5.70    7.50
  -7   4  -7    1.91    4.15
   7   4   7   -1.83    9.81
   7   4   7    7.40    6.43
   7  -4   7    0.77    6.29
  -7   4  -8   39.97   25.43
   7   4   8   62.03   17.62
   7  -4   8   59.04   11.45
   7   4   9   -4.83   11.23
   7  -4   9    3.13    6.13
   7  -4   9    4.09    4.82
   7   4  10   -3.36   10.16
   7  -4  10    3.58    4.55
   7  -4  10    1.75    4.87
   7   4  11   -3.12    9.90
  -7   5  14   18.95   14.80
   7   5 -14    5.05    8.75
  -7   5  13   22.25   17.59
   7   5 -13   12.93    8.09
  -7   5  12   12.44   11.14
   7   5 -12   17.36   17.25
   7  -5 -12    0.25    5.65
  -7   5  11   63.23   19.67
   7   5 -11   76.67   17.57
   7  -5 -11   66.99    9.70
  -7   5  10   11.65   10.88
   7   5 -10   22.57   13.42
   7  -5 -10   14.59    6.91
   7   5  -9  100.82   16.77
  -7   5   9   90.40   15.10
  -7  -5   9   68.13   14.98
   7  -5  -9   67.32   12.05
   7   5  -8   14.45   11.23
  -7   5   8   15.27   14.09
  -7  -5   8   11.61   10.08
   7  -5  -8   12.22    7.26
   7   5  -7  141.85   16.96
  -7   5   7  157.52   16.45
  -7  -5   7  129.29   20.63
   7  -5  -7  138.74   21.82
   7   5  -6    6.75    9.36
  -7   5   6    8.99   12.54
  -7  -5   6    4.13    5.27
   7  -5  -6   -1.03   10.61
   7   5  -5    8.47    9.16
  -7   5   5   -0.86    8.71
  -7  -5   5   11.57    7.33
   7  -5  -5    6.53   11.07
   7   5  -4  138.06   15.92
  -7   5   4  139.93   18.34
  -7  -5   4  120.54   21.42
   7  -5  -4  139.25   17.45
   7   5  -3    2.70    9.74
  -7   5   3   -4.53    9.31
  -7  -5   3   11.63    8.50
   7  -5  -3    0.53    9.34
   7   5  -2   -3.21    9.59
  -7   5   2   -0.63    9.57
  -7  -5   2   -0.06    4.27
   7  -5  -2   11.28    8.98
  -7   5   1   56.90   12.52
   7   5  -1   54.72   13.56
   7  -5  -1   34.15    9.80
  -7   5   0   78.40   14.69
   7   5   0   78.47   13.98
   7   5   0   90.23   14.56
   7  -5   0   81.65   13.23
  -7   5  -1   69.09   13.29
   7   5   1   88.41   16.40
   7   5   1   69.33   10.32
   7  -5   1   84.87   13.39
  -7   5  -2    0.80    8.78
   7   5   2   -2.59   10.62
   7   5   2    4.05    7.20
   7  -5   2   -0.64    9.33
  -7   5  -3   30.06   14.59
   7   5   3   38.16   14.78
   7   5   3   16.65    7.65
   7  -5   3   26.61   14.26
  -7   5  -4   21.09   10.49
   7   5   4   31.42   14.42
   7   5   4   24.41    8.94
   7  -5   4   17.71   10.18
  -7   5  -5   53.60   23.72
   7   5   5   64.23   16.76
   7   5   5   57.83    8.46
   7  -5   5   50.40   21.01
  -7   5  -6    3.91    4.78
   7   5   6   -6.20    8.98
   7   5   6   12.08    6.47
   7  -5   6    3.99    5.54
  -7   5  -7   58.70   21.26
   7   5   7   85.91   15.48
   7   5   7   78.35    8.12
   7  -5   7   77.89   13.05
  -7   5  -8    6.21    8.04
   7   5   8   -6.79    9.58
   7  -5   8    3.48    6.41
   7   5   9   11.25   13.18
   7  -5   9   21.07    8.38
   7   5  10   16.76    9.76
   7  -5  10    7.27    5.93
  -7   6  13   11.95    8.32
   7   6 -13   11.95   11.07
  -7   6  12    4.81    9.29
   7   6 -12   14.90   10.44
   7  -6 -12    9.87    6.99
  -7   6  11   15.10   13.72
   7   6 -11    4.46    9.39
   7  -6 -11   -0.94    6.19
  -7   6  10   14.72   13.71
   7   6 -10   20.23    9.59
   7  -6 -10   22.85    9.20
   7   6  -9   19.80   10.87
  -7   6   9    6.18   12.10
  -7  -6   9   -2.20    4.28
   7  -6  -9    1.03    7.74
   7   6  -8   15.71   11.41
  -7   6   8   30.15   12.51
  -7  -6   8   15.16    9.02
   7  -6  -8   13.49    7.52
   7   6  -7    2.73   14.56
  -7   6   7   -1.19    8.74
  -7  -6   7    2.74    2.64
   7  -6  -7    7.60    8.21
   7   6  -6  149.51   17.80
  -7   6   6  135.46   17.66
  -7  -6   6  132.35   16.60
   7  -6  -6  147.95   17.77
   7   6  -5   26.93   12.56
  -7   6   5   24.08   13.05
  -7  -6   5   12.24    8.25
   7  -6  -5   14.81   10.85
  -7   6   4    1.16    8.92
   7   6  -4    9.61    9.26
   7  -6  -4    1.31   10.44
  -7   6   3   19.92   14.19
   7   6  -3    6.69    8.12
   7   6  -3    9.87   10.05
   7  -6  -3   12.23    9.42
  -7   6   2  166.51   19.58
   7   6  -2  194.85   17.03
   7   6  -2  211.95   20.73
   7  -6  -2  173.31   18.89
  -7   6   1    0.53    6.24
   7   6  -1    3.53   10.96
   7   6  -1   15.57    9.39
   7  -6  -1   11.42   14.33
  -7   6   0  540.35   26.40
   7   6   0  543.24   27.36
   7   6   0  552.68   24.69
   7  -6   0  564.54   46.17
  -7   6  -1   49.99   16.91
   7   6   1   25.45   16.42
   7   6   1   30.67    9.55
   7  -6   1   28.82   13.24
  -7   6  -2   75.68   13.26
   7   6   2   83.55   18.68
   7   6   2  101.51   13.14
   7  -6   2   60.85   13.81
  -7   6  -3   11.02   10.38
   7   6   3   -1.88   10.32
   7   6   3    3.63    5.72
   7  -6   3    6.13   10.68
  -7   6  -4    6.71    6.97
   7   6   4    7.88   11.56
   7   6   4    3.33    5.25
   7  -6   4   -0.21    7.51
  -7   6  -5    4.15    4.26
   7   6   5   25.86   16.99
   7   6   5    7.40    4.88
   7  -6   5    7.33   12.48
  -7   6  -6   77.49   15.17
   7   6   6   82.33   17.44
   7   6   6   92.86    9.52
   7  -6   6   79.25   38.83
  -7   6  -7   -1.33    6.05
   7   6   7   -2.00    8.82
   7   6   7   -4.42    4.43
   7  -6   7    5.93    7.72
  -7   6  -8   34.62   22.33
   7   6   8   64.40   17.57
   7  -6   8   55.38   11.95
   7   6   9    8.84    8.46
   7  -6   9   -6.39    7.39
   7   6  10   51.13   14.15
   7  -6  10   21.96   21.36
  -7   7  12    1.13    8.39
   7   7 -12    6.96    9.43
  -7   7  11   37.50   12.53
   7   7 -11   22.25   13.76
  -7   7  10    7.90    8.41
   7   7 -10    6.05    9.74
   7  -7 -10   -1.73    6.94
  -7   7   9   64.30   15.57
   7   7  -9   81.68   20.80
   7  -7  -9   93.10   14.34
  -7   7   8    5.94    8.83
   7   7  -8    0.04    4.26
   7   7  -8    6.61   11.68
   7  -7  -8    6.32   11.48
  -7   7   7  250.61   20.54
   7   7  -7  254.95   14.54
   7   7  -7  268.90   21.89
   7  -7  -7  277.80   20.12
  -7   7   6    8.05    9.92
   7   7  -6    4.38    6.02
   7   7  -6    4.70   10.00
   7  -7  -6    5.38    9.43
  -7   7   5   -1.74    9.86
   7   7  -5   15.04    9.34
   7   7  -5    7.62    9.17
   7  -7  -5   -4.23   10.78
  -7   7   4    0.21   10.52
   7   7  -4    1.74    6.67
   7   7  -4   -4.80    9.21
   7  -7  -4   -8.89   11.80
  -7   7   3    3.95   11.03
   7   7  -3    7.64   10.94
   7   7  -3    7.86    9.74
   7  -7  -3    1.06   11.52
  -7   7   2    5.84   10.71
   7   7  -2   13.76   11.46
   7   7  -2   10.49   10.23
   7  -7  -2   -4.19   10.44
  -7   7   1   12.78   13.75
   7   7  -1   12.52   12.98
   7   7  -1    4.85   10.04
   7  -7  -1   14.15   10.45
  -7   7   0   -0.37    8.67
   7   7   0   -3.03    9.77
   7   7   0   -0.83    8.82
   7  -7   0   -2.56    9.27
  -7   7  -1  154.44   15.38
   7   7   1  174.49   21.32
   7   7   1  184.02   15.37
   7  -7   1  163.92   16.84
  -7   7  -2   32.47   10.55
   7   7   2   34.00   17.66
   7   7   2   24.22   10.20
   7  -7   2   18.40    9.45
  -7   7  -3   42.38    9.37
   7   7   3   31.12   17.27
   7   7   3   34.29    9.48
   7  -7   3   43.22   13.50
  -7   7  -4    5.51    4.34
   7   7   4   16.26   12.00
   7   7   4    6.48    5.11
   7  -7   4    4.75   10.04
  -7   7  -5   16.50    9.48
   7   7   5    6.96   12.44
   7   7   5   11.34    5.09
   7  -7   5   16.46   10.32
  -7   7  -6    7.97    7.70
   7   7   6   10.78   10.85
   7   7   6    1.83    4.71
   7  -7   6   20.21   15.66
  -7   7  -7   -2.26    5.11
   7   7   7   13.78    9.88
   7  -7   7    8.11    9.26
   7   7   8   10.18    9.69
   7  -7   8   13.34   12.94
   7   7   9   33.52   12.95
   7  -7   9   40.62   11.44
  -7   8  11    4.74    8.53
   7   8 -11   22.44   15.47
   7  -8 -11  -10.73    5.61
  -7   8  10   47.81   20.29
   7   8 -10   51.69   15.04
   7  -8 -10   33.46    9.71
  -7   8   9   13.15    9.18
   7   8  -9   18.58   16.35
   7  -8  -9    7.64   11.33
  -7   8   8  756.92   49.15
   7   8  -8  792.04   52.34
   7  -8  -8  848.77   22.80
  -7   8   7   14.83   15.42
   7   8  -7    6.64    6.72
   7   8  -7    1.51   11.19
   7  -8  -7   -1.33    8.67
  -7   8   6  164.44   21.48
   7   8  -6  177.16   14.84
   7   8  -6  201.86   20.96
   7  -8  -6  164.47   18.37
  -7   8   5   10.40   11.79
   7   8  -5    9.90    8.16
   7   8  -5    4.91    9.68
   7  -8  -5    2.55    9.62
  -7   8   4    2.76   11.14
   7   8  -4    7.20    6.62
   7   8  -4   -1.73    9.27
   7  -8  -4    4.79   10.45
  -7   8   3   -0.23   10.43
   7   8  -3   18.65   10.74
   7   8  -3   15.75   15.28
   7  -8  -3    5.67   11.79
  -7   8   2   84.22   18.42
   7   8  -2  104.30   14.39
   7   8  -2   79.70   17.50
   7  -8  -2   52.00   34.07
  -7   8   1    5.08    8.34
   7   8  -1    5.68    8.10
   7   8  -1    7.41    9.98
   7  -8  -1    0.65   11.05
  -7   8   0   30.21   11.05
   7   8   0   28.69    9.06
   7   8   0   43.67   14.67
   7  -8   0   29.29   14.49
  -7   8  -1    0.92    3.32
   7   8   1    6.66    9.27
   7   8   1   -1.15    7.59
   7  -8   1   16.79   12.78
  -7   8  -2    4.63    6.84
   7   8   2   10.22    9.78
   7   8   2    6.19    6.55
   7  -8   2    0.74    8.15
  -7   8  -3   23.16    9.09
   7   8   3   11.59   11.00
   7   8   3   23.28    8.02
   7  -8   3   16.39    9.06
  -7   8  -4   -0.71    5.38
   7   8   4   -7.57   11.49
   7   8   4    5.30    5.55
   7  -8   4    3.78    9.76
  -7   8  -5    3.69    6.01
   7   8   5   -6.92   11.49
   7   8   5    7.27    4.93
   7  -8   5   -0.32   10.11
  -7   8  -6   -2.80    4.71
   7   8   6    4.21   11.73
   7   8   6   -1.46    4.72
   7  -8   6    0.39    9.80
   7   8   7    8.23   10.95
   7  -8   7    2.74   10.59
   7   8   8   52.37   18.75
   7  -8   8   37.80   13.55
  -7   9  10   12.94   10.33
   7   9 -10    7.56    9.67
   7  -9 -10   10.05    8.57
  -7   9   9    1.40   10.19
   7   9  -9    4.64   10.88
   7  -9  -9    2.08    8.04
  -7   9   8    7.94   11.00
   7   9  -8   28.54   16.05
   7  -9  -8    3.25    7.15
  -7   9   7  132.33   23.97
   7   9  -7  136.16   22.44
   7  -9  -7  104.41   16.66
  -7   9   6    3.40   11.03
   7   9  -6   -1.82    4.97
   7   9  -6   13.66    9.63
   7  -9  -6    7.50    9.46
  -7   9   5   -2.65   10.12
   7   9  -5    1.53    5.79
   7   9  -5    9.47    9.96
   7  -9  -5   -3.54   10.09
  -7   9   4    3.72    9.68
   7   9  -4    5.92    5.91
   7   9  -4   11.55    9.63
   7  -9  -4    8.55    9.67
  -7   9   3   93.88   13.83
   7   9  -3   70.61   10.91
   7   9  -3  103.59   19.53
   7  -9  -3   68.56   37.31
  -7   9   2    2.94   11.65
   7   9  -2    4.87    7.50
   7   9  -2    9.14   12.16
   7  -9  -2    6.97   11.84
  -7   9   1   30.15   14.41
   7   9  -1   17.37   12.18
   7   9  -1   34.42   15.01
   7  -9  -1   30.37   17.41
  -7   9   0    8.26    8.43
   7   9   0    1.28    8.78
   7   9   0    5.32    9.86
   7  -9   0   -2.21   11.00
  -7   9  -1    3.76    7.20
   7   9   1    8.95    9.61
   7   9   1   19.43   11.35
   7  -9   1    0.75    9.48
  -7   9  -2   -1.76    5.88
   7   9   2    0.85    9.39
   7   9   2   -0.39    6.51
   7  -9   2   -0.86    8.30
  -7   9  -3   25.35    8.98
   7   9   3   13.95    8.72
   7   9   3   12.29    6.30
   7  -9   3   14.83    9.08
  -7   9  -4   -0.44    5.76
   7   9   4    2.33    8.58
   7   9   4    7.43    8.23
   7  -9   4    6.09    8.21
  -7   9  -5   11.51    6.45
   7   9   5    9.54   11.05
   7   9   5   42.45    9.96
   7  -9   5   34.91   12.71
   7   9   6    9.55   10.22
   7  -9   6   20.84   16.46
  -7  10   8   18.61   10.36
   7  10  -8   33.48   15.24
   7 -10  -8   38.83   12.51
  -7  10   7   18.75   12.46
   7  10  -7    7.33    9.97
   7 -10  -7   15.32    7.75
  -7  10   6    2.56    8.77
   7  10  -6    1.96    8.89
   7 -10  -6    6.78    8.16
  -7  10   5    5.22    8.97
   7  10  -5   -0.01    4.68
   7  10  -5   11.79   12.40
   7 -10  -5    3.86   10.76
  -7  10   4   29.84   13.47
   7  10  -4   22.38    8.64
   7  10  -4   15.41    9.52
   7 -10  -4   12.00    9.60
  -7  10   3   -3.69    9.88
   7  10  -3    6.22    6.79
   7  10  -3   17.29   14.23
   7 -10  -3    1.81    9.34
  -7  10   2   21.42   13.99
   7  10  -2   32.38   10.73
   7  10  -2   22.30   12.17
   7 -10  -2   32.19   14.30
  -7  10   1   11.86    7.88
   7  10  -1    4.88    9.42
   7  10  -1   -2.85   11.55
   7 -10  -1   -4.37   11.17
  -7  10   0   95.43   16.89
   7  10   0   85.85   17.23
   7  10   0  117.92   21.51
   7 -10   0   84.89   20.39
  -7  10  -1    6.75    6.82
   7  10   1    5.07    9.41
   7  10   1   18.30    9.02
   7 -10   1    1.24   10.56
  -7  10  -2  184.19   14.66
   7  10   2  185.19   36.52
   7  10   2  205.67   14.50
   7 -10   2  186.31   17.91
  -7  10  -3    8.22    9.32
   7  10   3   17.84   15.03
   7  10   3    2.97    7.36
   7 -10   3   21.72   13.01
  -7  10  -4    4.90    6.53
   7  10   4    6.38   11.08
   7  10   4    5.54    6.41
   7 -10   4    5.23    8.48
   7  10   5    6.36   10.20
   7 -10   5   -0.65    8.80
  -7  11   5    2.77   10.29
   7  11  -5   16.23    8.96
   7 -11  -5    2.96    8.95
  -7  11   4    4.31    9.83
   7  11  -4   -0.99    5.01
   7  11  -4   21.63    8.83
   7 -11  -4    5.54   10.91
  -7  11   3   13.28   10.75
   7  11  -3    1.90    5.45
   7  11  -3    4.05    9.28
   7 -11  -3    2.97   10.74
  -7  11   2   21.42   11.66
   7  11  -2   10.21    6.60
   7  11  -2    2.60    9.22
   7 -11  -2   10.07    9.84
  -7  11   1   23.17    9.86
   7  11  -1   35.48    9.90
   7  11  -1   27.73   14.64
   7 -11  -1   17.53    9.82
  -7  11   0    8.76    6.87
   7  11   0   10.30    7.73
   7  11   0   -3.97    9.22
  -7  11  -1    2.81    8.71
   7  11   1   11.75   11.55
   7  11   1   17.66   11.98
   7 -11   1   28.00   17.98
  -7  11  -2   -1.04    5.18
   7  11   2    2.39    8.77
   7  11   2    5.28    7.88
   7 -11   2    0.26   10.14
  -8   0  14   95.05   30.06
   8   0 -14  145.78   12.69
  -8   0  13    1.29    4.47
   8   0 -13    4.28    6.47
  -8   0  12   -0.04    6.18
   8   0 -12    4.57    6.48
  -8   0  11    7.77    6.32
   8   0 -11   -3.94    8.06
  -8   0  10   52.80   12.08
   8   0 -10   45.11   12.79
  -8   0   9    8.31    7.82
   8   0  -9    7.39    9.25
  -8   0   8  116.55   15.69
   8   0  -8   90.54   15.19
  -8   0   7   -1.52    8.94
   8   0  -7    7.83   10.45
  -8   0   6  144.75   14.81
   8   0  -6  144.34   18.62
  -8   0   5   -1.24    9.39
   8   0  -5   -1.10    9.70
  -8   0   4   92.76   13.17
   8   0  -4  118.15   16.10
  -8   0   3    8.63    9.94
   8   0  -3    7.24   13.28
  -8   0   2  103.16   29.93
   8   0  -2   84.47   12.58
  -8   0   1    7.99    4.69
   8   0  -1    2.83    8.81
  -8   0   0  103.47   14.26
   8   0   0  101.39   15.52
  -8   0  -1    6.35    7.98
   8   0   1    3.37    9.25
  -8   0  -2   71.24   23.96
   8   0   2   88.27   13.72
  -8   0  -3    1.07    5.25
   8   0   3   -0.08    8.46
  -8   0  -4 1483.29   38.80
   8   0   4 1498.21   24.24
  -8   0  -5    1.12    6.16
   8   0   5   10.73    6.24
   8   0   6   71.36    9.67
   8   0   7    8.02    9.97
   8   0   7   -1.85    4.72
   8   0   8  299.73   30.55
   8   0   8  274.99   25.12
   8   0   9   12.29   10.23
   8   0  10 1014.64  122.01
  -8   1  14    1.82    7.04
   8   1 -14    2.88    7.43
  -8  -1  14    7.79    5.11
   8  -1 -14    4.37    5.19
   8   1 -13   10.84    9.35
  -8   1  13   15.11   10.29
  -8  -1  13   12.23    5.65
   8  -1 -13   19.33   12.39
   8   1 -12   -0.43    7.47
  -8   1  12    8.08    9.84
  -8  -1  12    4.12    5.82
   8  -1 -12   11.65    8.39
  -8   1  11    2.40    7.26
   8   1 -11   -0.44    8.26
  -8  -1  11    0.87    6.12
   8  -1 -11    2.04    8.07
   8   1 -10    1.66    8.49
  -8   1  10   -4.27    7.75
  -8  -1  10    2.06    6.30
   8  -1 -10   13.75   10.78
   8   1  -9  114.26   16.63
  -8   1   9  117.62   14.71
  -8  -1   9  137.19   14.17
   8  -1  -9  130.56   16.14
   8   1  -8    3.95   11.23
  -8   1   8    8.85   12.90
  -8  -1   8   12.18   10.23
   8  -1  -8    6.32   10.15
   8   1  -7   31.43   11.14
  -8   1   7   57.10   16.78
  -8  -1   7   44.51   13.52
   8  -1  -7   35.43   14.63
   8   1  -6   -5.80    9.83
  -8   1   6    4.20    9.56
  -8  -1   6    5.90    8.49
   8  -1  -6   -1.40    9.86
   8   1  -5  215.90   14.45
  -8   1   5  277.02   21.04
  -8  -1   5  246.18   21.12
   8  -1  -5  242.57   17.56
   8   1  -4    4.79    8.96
  -8   1   4    2.83    8.94
  -8  -1   4    6.61    9.62
   8  -1  -4    2.02    9.05
   8   1  -3   62.41   13.47
  -8   1   3   54.06   14.19
  -8  -1   3   79.06   21.09
   8  -1  -3   66.39   12.49
   8   1  -2   11.42    9.24
  -8   1   2   21.86   14.68
  -8  -1   2   10.47   15.74
   8  -1  -2   15.69   12.60
   8   1  -1   47.27   12.14
  -8   1   1   32.62   14.90
  -8  -1   1   24.73   15.29
   8  -1  -1   49.16   12.20
   8   1   0   -3.05    9.05
  -8   1   0    4.27    7.20
  -8  -1   0   -1.76    9.83
   8  -1   0    4.61    9.36
   8   1   1  189.63   14.37
  -8   1  -1  194.54   33.34
  -8  -1  -1  198.04   31.07
   8  -1   1  172.29   13.87
   8   1   2   87.12   12.20
  -8   1  -2   84.51   26.13
  -8  -1  -2   76.97   32.63
   8  -1   2   69.53   12.06
   8   1   3  328.58   15.77
  -8   1  -3  348.01   17.51
  -8  -1  -3  331.73   32.20
   8  -1   3  329.16   15.42
   8   1   4    7.22    6.74
  -8   1  -4  -11.47   11.98
  -8  -1  -4   -3.23   10.90
   8  -1   4    4.75    7.20
  -8   1  -5    7.84    8.27
   8   1   5    8.83    5.96
   8  -1   5   13.41    9.64
  -8   1  -6    7.55    4.93
   8   1   6    8.10   10.93
   8   1   6    4.03    5.35
   8  -1   6    6.61    5.74
   8   1   7   55.03   10.08
   8   1   7   43.47   11.58
   8  -1   7   65.92   15.42
   8  -1   7   65.75   10.76
   8   1   8   42.63    6.54
   8   1   8   13.32   16.03
   8  -1   8    5.92   13.76
   8  -1   8    0.72    5.26
   8   1   9   23.85   10.35
   8  -1   9   17.71    8.98
   8  -1   9   13.96    6.96
   8   1  10   37.63   14.67
   8  -1  10   83.54   18.34
  -8   2  14   36.21   12.88
   8   2 -14   47.36   13.02
   8  -2 -14   52.04   12.27
   8   2 -13   12.93   11.27
  -8   2  13   -3.38    7.32
  -8  -2  13    8.06    7.58
   8  -2 -13    5.20    6.54
   8   2 -12    4.35    8.02
  -8   2  12   -1.09    7.69
  -8  -2  12    9.13    5.44
   8  -2 -12   10.66    8.65
   8   2 -11  -10.49    8.43
  -8   2  11   12.89   11.71
  -8  -2  11    4.80    5.39
   8  -2 -11    6.82    7.09
   8   2 -10  309.11   23.14
  -8   2  10  325.37   26.00
  -8  -2  10  335.06   21.13
   8  -2 -10  312.93   23.51
   8   2  -9   -5.12    9.85
  -8   2   9   -1.61   10.28
  -8  -2   9    6.58   10.36
   8  -2  -9    6.99    8.44
   8   2  -8   11.28   11.59
  -8   2   8   -0.75    9.93
  -8  -2   8    2.17    4.47
   8  -2  -8   15.29    9.61
   8   2  -7   34.17   15.01
  -8   2   7    5.03    9.91
  -8  -2   7   15.04    8.01
   8  -2  -7   10.64   10.69
   8   2  -6   63.03   15.43
  -8   2   6   32.92   13.71
  -8  -2   6   48.93   16.88
   8  -2  -6   44.02   15.68
   8   2  -5   10.37    9.40
  -8   2   5   14.02    9.22
  -8  -2   5   15.11    9.86
   8  -2  -5   17.21   13.61
   8   2  -4  220.48   14.54
  -8   2   4  256.71   17.75
  -8  -2   4  243.80   34.40
   8  -2  -4  221.58   14.02
   8   2  -3   -3.16    9.00
  -8   2   3   -1.67    9.01
  -8  -2   3    5.77    6.52
   8  -2  -3   -3.86    9.20
   8   2  -2  133.47   15.38
  -8   2   2  155.78   19.93
  -8  -2   2  141.26   17.63
   8  -2  -2  108.44   13.84
   8   2  -1    2.74    9.87
  -8   2   1   11.82    9.43
  -8  -2   1    3.32    6.42
   8  -2  -1   -1.58    9.13
   8   2   0  177.26   14.36
  -8   2   0  168.04   28.77
  -8  -2   0  182.72   20.60
   8  -2   0  163.34   17.08
   8   2   1   -0.24    9.42
  -8   2  -1   -2.70   10.33
  -8  -2  -1    4.44    5.60
   8  -2   1    8.60    9.34
   8   2   2  291.68   16.00
  -8   2  -2  273.24   45.37
  -8  -2  -2  279.52   41.44
   8  -2   2  304.53   19.60
   8   2   3  104.81   12.36
  -8   2  -3   90.81   35.63
  -8  -2  -3   92.33   38.84
   8  -2   3   89.13   23.70
  -8   2  -4    3.87    9.12
   8   2   4   12.97    6.06
   8  -2   4   11.51    8.97
  -8   2  -5   10.34    8.69
   8   2   5    8.71   10.28
   8   2   5    2.83    5.56
   8  -2   5   10.36    7.14
  -8   2  -6   18.62   14.72
   8   2   6   36.30   15.46
   8   2   6   21.00    6.64
   8  -2   6   32.21   12.71
  -8   2  -7    2.53    6.43
   8   2   7    6.75   12.75
   8   2   7   11.02    7.02
   8  -2   7   19.08    9.71
   8   2   8  145.39   23.16
   8   2   8  146.17   15.28
   8  -2   8  156.11   21.21
   8  -2   8  156.06   17.62
   8   2   9    5.72   10.33
   8  -2   9   14.42   11.85
   8  -2   9    8.34    5.70
   8   2  10   96.22   20.01
   8  -2  10   91.42   16.44
  -8   3  13   27.15    8.38
   8   3 -13   54.85   12.40
   8  -3 -13   47.80    9.84
   8   3 -12   33.88    9.41
  -8   3  12   35.67   13.87
  -8  -3  12   27.20   15.76
   8  -3 -12   44.44   11.62
   8   3 -11   16.56   12.72
  -8   3  11    7.01   10.09
  -8  -3  11    3.54    3.68
   8  -3 -11   12.34    9.41
   8   3 -10   19.60   12.15
  -8   3  10   19.51   14.19
  -8  -3  10    9.58    4.99
   8  -3 -10    8.14    8.55
   8   3  -9   23.82   14.15
  -8   3   9   15.66   14.56
  -8  -3   9    9.92    5.95
   8  -3  -9   17.21   11.85
   8   3  -8   11.53   11.05
  -8   3   8   20.20   15.65
  -8  -3   8   21.53    8.97
   8  -3  -8   18.76   12.99
   8   3  -7  558.60   26.23
  -8   3   7  586.43   23.44
  -8  -3   7  588.35   31.23
   8  -3  -7  510.02   20.94
   8   3  -6   10.03   10.39
  -8   3   6    4.26    4.39
  -8  -3   6    1.28    5.18
   8  -3  -6    1.67   11.66
   8   3  -5   73.21   17.47
  -8   3   5   57.42   13.10
  -8  -3   5   68.12   24.89
   8  -3  -5   80.76   17.14
   8   3  -4   -4.10    9.33
  -8   3   4   -5.25    8.70
  -8  -3   4    4.40    7.52
   8  -3  -4   10.56    9.21
   8   3  -3  116.22   16.01
  -8   3   3  111.63   13.57
  -8  -3   3  120.22   30.22
   8  -3  -3   95.70   14.89
   8   3  -2   18.91   14.20
  -8   3   2    7.79    9.24
  -8  -3   2    3.71    8.02
   8  -3  -2   -1.08    9.18
   8   3  -1  394.13   20.40
  -8   3   1  382.55   21.56
  -8  -3   1  387.55   34.67
   8  -3  -1  371.26   19.97
   8   3   0   21.78   14.22
  -8   3   0   23.06   14.44
  -8  -3   0   18.55   12.45
   8  -3   0   36.09   14.18
   8   3   1    0.85    9.52
  -8   3  -1    6.65    4.93
  -8  -3  -1    0.62    3.02
   8  -3   1    1.54    9.86
   8   3   2   43.27   10.61
  -8   3  -2   54.74   18.74
  -8  -3  -2   38.85   15.19
   8  -3   2   44.30   14.25
  -8   3  -3  118.15   22.40
   8   3   3  119.77   13.35
   8   3   3  116.22   10.07
   8  -3   3  100.91   15.88
  -8   3  -4   10.24    5.48
   8   3   4   21.79    9.39
   8   3   4   19.28    7.76
   8  -3   4   13.99    8.75
  -8   3  -5   42.01   19.64
   8   3   5   20.47    9.47
   8   3   5   44.89    9.10
   8  -3   5   38.19   12.18
  -8   3  -6    7.00    8.14
   8   3   6   15.74   10.51
   8   3   6   17.20    6.86
   8  -3   6   23.39   10.26
  -8   3  -7   47.05   20.58
   8   3   7   63.06   18.36
   8   3   7   61.43    9.66
   8  -3   7   57.21   11.77
   8   3   8   15.65   15.02
   8  -3   8    2.60    6.16
   8   3   9   18.96   10.54
   8  -3   9    7.66    7.41
   8  -3   9   24.22   11.18
  -8   4  13    1.06    8.59
   8   4 -13    2.73    7.42
   8  -4 -13    9.84    7.31
  -8   4  12   24.02   10.12
   8   4 -12    8.32    9.70
   8  -4 -12   42.67   12.46
   8   4 -11   26.59   14.28
  -8   4  11   13.45   10.41
  -8  -4  11   18.11    8.65
   8  -4 -11   28.07    9.82
   8   4 -10   21.33   12.49
  -8   4  10    9.58   10.94
  -8  -4  10    6.51    3.79
   8  -4 -10   11.25    7.81
   8   4  -9    1.78   10.39
  -8   4   9   -1.68   10.80
  -8  -4   9    0.33    2.86
   8  -4  -9   -3.94    8.13
   8   4  -8  170.79   23.43
  -8   4   8  171.91   20.65
  -8  -4   8  147.15   19.29
   8  -4  -8  174.58   17.56
   8   4  -7   20.58   10.69
  -8   4   7   16.46    9.27
  -8  -4   7   21.71    9.21
   8  -4  -7   24.49   14.57
   8   4  -6  134.42   14.48
  -8   4   6  132.98   16.28
  -8  -4   6  124.82   22.59
   8  -4  -6  122.69   16.92
   8   4  -5   -6.20   10.20
  -8   4   5    3.23    9.20
  -8  -4   5   -7.23    7.01
   8  -4  -5    1.22   11.02
   8   4  -4   -0.10    9.68
  -8   4   4   -5.45    9.13
  -8  -4   4   -0.06    8.06
   8  -4  -4   10.05   10.66
   8   4  -3    0.92    9.27
  -8   4   3    7.03    9.91
  -8  -4   3    4.12    6.78
   8  -4  -3   12.03   10.36
   8   4  -2   74.87   15.58
  -8   4   2   80.86   17.03
  -8  -4   2   74.57   24.09
   8  -4  -2   79.81   17.58
   8   4  -1   34.83   13.74
  -8   4   1   14.29    9.69
  -8  -4   1    8.60   10.09
   8  -4  -1    4.12    9.57
   8   4   0  177.33   15.80
  -8   4   0  163.74   20.33
  -8  -4   0  170.34   49.85
   8  -4   0  162.60   16.83
  -8   4  -1   -0.53   10.56
   8   4   1    5.65    9.74
   8  -4   1   12.92   13.82
  -8   4  -2   88.62   44.32
   8   4   2  118.24   18.25
   8   4   2  117.71   15.01
   8  -4   2  116.73   17.94
  -8   4  -3    5.38    6.84
   8   4   3    0.89    9.74
   8   4   3   19.84   10.06
   8  -4   3   11.10   14.84
  -8   4  -4    7.70   12.92
   8   4   4   12.95   12.82
   8   4   4   21.46    7.86
   8  -4   4   22.97    9.97
  -8   4  -5    7.88    9.21
   8   4   5   23.04    9.69
   8   4   5    4.73    4.96
   8  -4   5    2.91    8.56
  -8   4  -6  199.77   20.08
   8   4   6  200.85   17.90
   8   4   6  193.50   15.85
   8  -4   6  209.39   18.29
  -8   4  -7   28.93   11.94
   8   4   7   46.23   15.43
   8   4   7   39.91    9.81
   8  -4   7   26.17   11.07
  -8   4  -8    4.53    3.89
   8   4   8    7.84    9.39
   8  -4   8   10.40    7.29
   8   4   9   -0.16    9.51
   8  -4   9    1.79    5.50
   8  -4   9   14.18    9.83
  -8   5  12   14.26   12.08
   8   5 -12   13.71   12.40
   8  -5 -12    0.15    5.71
  -8   5  11  106.54   17.48
   8   5 -11  118.22   15.00
   8  -5 -11  115.04   13.24
   8   5 -10    7.61    8.94
  -8   5  10   10.93    9.82
  -8  -5  10    5.67    5.17
   8  -5 -10   20.51    9.14
   8   5  -9   12.80   14.66
  -8   5   9    7.34    9.23
  -8  -5   9    9.34    8.27
   8  -5  -9   17.09   11.80
   8   5  -8   -2.90   11.60
  -8   5   8    7.78    8.69
  -8  -5   8   -2.97    5.41
   8  -5  -8   11.38    8.55
   8   5  -7  282.05   25.34
  -8   5   7  258.41   18.56
  -8  -5   7  234.96   18.07
   8  -5  -7  236.31   17.70
   8   5  -6   39.51   14.59
  -8   5   6   46.49   13.59
  -8  -5   6   46.38   19.10
   8  -5  -6   82.09   19.78
   8   5  -5   12.40    8.59
  -8   5   5   11.89    9.20
  -8  -5   5    8.24   12.30
   8  -5  -5    4.66   12.50
   8   5  -4   26.90   12.76
  -8   5   4   -0.81    9.46
  -8  -5   4    4.28    6.15
   8  -5  -4   18.30   15.97
   8   5  -3    4.32    9.23
  -8   5   3   -0.50   10.05
  -8  -5   3   10.42    7.75
   8  -5  -3   -4.93   10.98
   8   5  -2    7.53   10.84
  -8   5   2   19.99   14.93
  -8  -5   2    5.02    5.39
   8  -5  -2   17.10   13.72
  -8   5   1   56.20   14.80
   8   5  -1   57.79   13.69
   8  -5  -1   48.99   15.35
  -8   5   0   26.38   15.96
   8   5   0   61.79   17.04
   8   5   0   54.47   15.86
   8  -5   0   59.05   16.34
  -8   5  -1   21.44   13.36
   8   5   1   16.90   11.83
   8   5   1   10.10   11.94
   8  -5   1    6.59    9.87
  -8   5  -2    1.34    4.70
   8   5   2   -0.48   11.59
   8   5   2   -0.23    7.76
   8  -5   2   14.92   14.46
  -8   5  -3    7.36    6.29
   8   5   3    0.54   10.13
   8   5   3   10.61    6.90
   8  -5   3   20.36   10.43
  -8   5  -4   43.74   23.18
   8   5   4   49.96   14.47
   8   5   4   65.88   12.37
   8  -5   4   57.33   15.25
  -8   5  -5    7.85    6.98
   8   5   5    1.69    9.58
   8   5   5    3.41    4.88
   8  -5   5   10.15    9.96
  -8   5  -6    3.29    4.70
   8   5   6    7.38    9.89
   8   5   6   11.82    8.73
   8  -5   6    7.79    9.49
  -8   5  -7  352.43   25.23
   8   5   7  372.94   15.36
   8  -5   7  379.01   18.93
  -8   5  -8   -3.26    5.58
   8   5   8   24.28   12.84
   8  -5   8    2.34    7.52
  -8   6  12   -1.76    7.99
   8   6 -12    4.94   11.06
   8  -6 -12    7.58    7.80
  -8   6  11   14.81   11.89
   8   6 -11   -0.07    9.49
   8  -6 -11    7.01    9.45
  -8   6  10   11.17    9.15
   8   6 -10   10.10    8.96
   8  -6 -10    8.55    6.28
   8   6  -9   29.32   14.65
  -8   6   9   25.80   12.15
  -8  -6   9    7.53    6.09
   8  -6  -9   19.58   10.90
   8   6  -8   40.43   12.02
  -8   6   8   86.14   15.46
  -8  -6   8   43.69   22.66
   8  -6  -8   81.25   16.73
   8   6  -7   -6.13   10.82
  -8   6   7    5.26    9.30
  -8  -6   7    5.11    4.81
   8  -6  -7   11.50    8.85
   8   6  -6   31.18   14.99
  -8   6   6   14.94    9.51
  -8  -6   6   19.19    9.58
   8  -6  -6   15.53   10.00
   8   6  -5   92.81   16.98
  -8   6   5  100.72   19.36
  -8  -6   5   65.99   28.78
   8  -6  -5   71.41   18.98
  -8   6   4    6.71   10.78
   8   6  -4    5.67    9.19
   8  -6  -4    4.25   11.83
  -8   6   3   13.21   15.82
   8   6  -3   13.14   11.61
   8   6  -3   10.86    9.75
   8  -6  -3   23.83   15.15
  -8   6   2    1.04   11.60
   8   6  -2   12.64   12.91
   8   6  -2    1.96   10.70
   8  -6  -2    0.33   11.14
  -8   6   1   79.91   18.88
   8   6  -1   75.72   15.24
   8   6  -1   77.53   17.21
   8  -6  -1   67.94   16.53
  -8   6   0    2.41    9.64
   8   6   0    8.24   10.86
   8   6   0   15.25    9.64
   8  -6   0    2.82    8.32
  -8   6  -1   30.51    9.00
   8   6   1   44.59   16.26
   8   6   1   63.42   13.64
   8  -6   1   62.50   15.08
  -8   6  -2    0.60    7.87
   8   6   2    7.97   17.39
   8   6   2   11.18   10.01
   8  -6   2   10.38   13.65
  -8   6  -3    2.05    4.75
   8   6   3   14.11   17.57
   8   6   3   24.95   11.04
   8  -6   3    7.02   10.20
  -8   6  -4    4.17    6.26
   8   6   4    3.25   11.59
   8   6   4    3.91    5.72
   8  -6   4    5.53   10.93
  -8   6  -5   -5.34    6.16
   8   6   5    7.72   10.65
   8   6   5   -0.10    5.19
   8  -6   5    0.43   11.13
  -8   6  -6   28.28   20.61
   8   6   6   42.78   10.09
   8   6   6   43.43    7.61
   8  -6   6   49.04   14.29
  -8   6  -7    6.32    5.49
   8   6   7   13.35   13.75
   8  -6   7    5.49    9.14
  -8   6  -8   32.76   15.13
   8   6   8   63.05   17.09
   8  -6   8   72.47   16.56
  -8   7  11   66.90   17.15
   8   7 -11   55.24   16.68
   8  -7 -11   49.97   11.97
  -8   7  10    0.60    9.04
   8   7 -10   14.04   13.91
   8  -7 -10   15.85   11.25
  -8   7   9    5.40    8.52
   8   7  -9    0.10    9.46
   8  -7  -9   -1.69    7.11
  -8   7   8   20.87   12.52
   8   7  -8    6.14    5.11
   8   7  -8   -1.85   11.92
   8  -7  -8    4.12    7.72
  -8   7   7    2.11    9.88
   8   7  -7    9.88    6.17
   8   7  -7    2.98   11.20
   8  -7  -7   20.18   14.74
  -8   7   6   42.67   18.87
   8   7  -6   12.19    8.40
   8   7  -6   27.78   14.20
   8  -7  -6    6.97    9.29
  -8   7   5    6.35   16.72
   8   7  -5   10.84    6.38
   8   7  -5    2.31    8.79
   8  -7  -5   11.11    9.25
  -8   7   4   10.12   12.16
   8   7  -4   20.74   11.62
   8   7  -4   44.83   15.83
   8  -7  -4   50.51   18.89
  -8   7   3  102.92   18.71
   8   7  -3   89.14   15.20
   8   7  -3   87.98   14.74
   8  -7  -3   83.03   17.18
  -8   7   2    2.94    4.50
   8   7  -2   -0.49    9.09
   8   7  -2   -7.72   11.57
   8  -7  -2    9.81   11.79
  -8   7   1   11.47    6.99
   8   7  -1   13.58    8.69
   8   7  -1   17.31   11.05
   8  -7  -1   25.13   14.54
  -8   7   0   76.99   15.48
   8   7   0   90.44   18.09
   8   7   0   78.16   18.87
   8  -7   0   53.50   13.85
  -8   7  -1   27.44   12.53
   8   7   1   27.23   10.10
   8   7   1   19.79    8.44
   8  -7   1   21.43   12.28
  -8   7  -2   14.60   11.98
   8   7   2    9.89   11.21
   8   7   2   23.07    7.96
   8  -7   2   14.27   13.05
  -8   7  -3   23.86    9.58
   8   7   3   20.10   15.67
   8   7   3   24.73    8.86
   8  -7   3   15.07   12.95
  -8   7  -4   17.76   10.49
   8   7   4   29.48   16.88
   8   7   4   26.03    8.71
   8  -7   4   13.11   10.32
  -8   7  -5    6.71    5.38
   8   7   5   22.39   16.68
   8   7   5   11.87    5.90
   8  -7   5    8.90   10.82
  -8   7  -6    4.41    3.03
   8   7   6   39.82   19.80
   8  -7   6   -0.50   10.61
   8   7   7  152.95   23.47
   8  -7   7  141.90   21.50
  -8   8   9   -2.69    9.55
   8   8  -9   -8.30   10.14
   8  -8  -9    1.54    8.00
  -8   8   8  180.38   21.19
   8   8  -8  152.19   17.12
   8  -8  -8  165.36   17.54
  -8   8   7    4.46   11.66
   8   8  -7    7.26    7.01
   8   8  -7   14.50   15.50
   8  -8  -7    4.84    9.39
  -8   8   6    5.45   11.43
   8   8  -6   15.70    8.84
   8   8  -6   22.82   13.52
   8  -8  -6    1.35   10.72
  -8   8   5    9.65   10.69
   8   8  -5   12.42    8.86
   8   8  -5   12.11    8.56
   8  -8  -5   31.67   14.38
  -8   8   4   13.47   14.03
   8   8  -4   -0.61    6.32
   8   8  -4   11.31    9.51
   8  -8  -4    7.16   10.00
  -8   8   3   -0.92    9.54
   8   8  -3    3.80    7.21
   8   8  -3   13.11   10.34
   8  -8  -3    1.33   11.34
  -8   8   2  161.69   16.54
   8   8  -2  204.14   19.58
   8   8  -2  224.33   23.84
   8  -8  -2  227.37   28.58
  -8   8   1   19.73   14.05
   8   8  -1   -2.94   10.10
   8   8  -1   24.76   16.40
   8  -8  -1    6.45   11.21
  -8   8   0   12.25    9.47
   8   8   0   17.32   14.41
   8   8   0   18.13   14.38
   8  -8   0   18.12   10.45
  -8   8  -1   10.57   11.43
   8   8   1    9.81    9.76
   8   8   1   16.46   12.39
   8  -8   1   -2.55    8.56
  -8   8  -2   16.16   11.16
   8   8   2    8.60    9.10
   8   8   2   -1.72    7.88
   8  -8   2    6.22    8.74
  -8   8  -3    0.99    6.27
   8   8   3   11.78    9.40
   8   8   3    3.55    6.46
   8  -8   3   -6.01    8.91
  -8   8  -4   30.54   18.58
   8   8   4   13.01   10.93
   8   8   4   24.93    9.50
   8  -8   4   43.66   13.81
  -8   8  -5   -0.86    5.31
   8   8   5    5.99   10.20
   8   8   5    6.49    5.57
   8  -8   5    4.06    9.76
  -8   9   8    5.11    9.35
   8   9  -8   -6.90   10.60
   8  -9  -8    7.01    7.98
  -8   9   7    8.99    9.79
   8   9  -7    2.32   10.98
   8  -9  -7   10.56    8.09
  -8   9   6   12.25    9.05
   8   9  -6    6.69    7.02
   8   9  -6   23.39   13.11
   8  -9  -6   11.39   10.86
  -8   9   5    8.51    9.45
   8   9  -5   14.04    8.18
   8   9  -5   14.71    9.37
   8  -9  -5    5.89   11.94
  -8   9   4    7.38    8.81
   8   9  -4    3.72    7.25
   8   9  -4    9.31    8.98
   8  -9  -4    4.18    9.55
  -8   9   3    2.15    9.48
   8   9  -3   10.51   11.95
   8   9  -3   13.05    9.88
   8  -9  -3   26.83    9.88
  -8   9   2    1.41   10.47
   8   9  -2   17.97    9.81
   8   9  -2   10.69   10.74
   8  -9  -2   23.01   15.01
  -8   9   1   26.96   24.75
   8   9  -1   31.97   12.13
   8   9  -1   67.19   17.85
   8  -9  -1   68.78   15.80
  -8   9   0   12.73   10.45
   8   9   0    6.53    9.88
   8   9   0   -6.54   10.16
   8  -9   0    4.01   11.19
  -8   9  -1    7.66    6.58
   8   9   1    3.29   10.99
   8   9   1    3.63    9.73
   8  -9   1    6.57    9.60
  -8   9  -2   12.05   10.30
   8   9   2    2.89   10.24
   8   9   2   11.23    8.81
   8  -9   2    2.65    6.79
  -8   9  -3   54.44   14.00
   8   9   3   61.69   16.30
   8   9   3   50.92   14.20
   8  -9   3   41.56   12.71
  -8   9  -4    5.57    3.79
   8   9   4   36.84   19.70
   8   9   4    6.81    5.90
   8  -9   4   11.75    8.60
  -8  10   5    2.08   10.00
   8  10  -5    5.26    5.21
   8  10  -5   13.18    9.00
   8 -10  -5   16.90   10.47
  -8  10   4   50.52   18.15
   8  10  -4   64.88   13.27
   8  10  -4   75.26   18.57
   8 -10  -4   57.36   17.03
  -8  10   3    3.50    9.52
   8  10  -3    9.16    6.50
   8  10  -3    2.96    8.65
   8 -10  -3    8.16   10.01
  -8  10   2   15.06   11.38
   8  10  -2   28.68   13.56
   8  10  -2   22.40   10.09
   8 -10  -2   21.36   10.55
  -8  10   1   19.57   10.15
   8  10  -1   33.02   12.02
   8  10  -1   14.38   10.29
   8 -10  -1   27.22   14.43
  -8  10   0    8.37   10.36
   8  10   0   -0.46    8.34
   8  10   0    6.27    9.49
   8 -10   0    1.84    7.71
  -9   0  12    6.95    7.51
   9   0 -12    4.77    7.20
  -9   0  11   69.63   13.76
   9   0 -11   66.20   14.85
  -9   0  10   -0.82    7.52
   9   0 -10    9.40    9.59
  -9   0   9    8.20    8.77
   9   0  -9   17.50    8.67
  -9   0   8   16.22   14.16
   9   0  -8    0.50    9.62
  -9   0   7    3.76    9.83
   9   0  -7   -2.49   11.15
  -9   0   6   -6.27   10.01
   9   0  -6   -2.92   11.17
  -9   0   5    3.65   10.87
   9   0  -5   19.99   14.64
  -9   0   4    7.61    7.60
   9   0  -4   13.23   12.60
  -9   0   3   -0.72    7.09
   9   0  -3   -1.18    9.56
  -9   0   2    7.77    5.73
   9   0  -2   -3.58    8.46
  -9   0   1    1.51    4.66
   9   0  -1    5.72   10.12
  -9   0   0   -3.82   10.18
   9   0   0    6.74   10.67
  -9   0  -1   16.78   16.60
   9   0   1   31.22   14.90
  -9   0  -2   43.45   12.22
   9   0   2    9.99   10.00
  -9   0  -3    2.57    6.00
   9   0   3   -2.08    8.63
  -9   0  -4    5.49    7.46
   9   0   4    8.82    8.01
  -9   0  -5   32.28   18.50
   9   0   5   58.84   10.80
   9   0   6   11.04   11.11
   9   0   6   -2.63    6.84
   9   0   7   71.99   13.56
   9   0   7   64.35   12.18
   9   0   8   -3.10    9.72
   9   0   8    4.30    7.36
   9   1 -12    9.09    9.87
  -9   1  12    7.22    8.19
  -9  -1  12   -2.25    6.98
   9  -1 -12    4.58    8.38
  -9   1  11   24.31    8.49
   9   1 -11   23.20   13.97
  -9  -1  11   31.82    9.88
   9  -1 -11    9.21    8.40
   9   1 -10   12.64    9.44
  -9   1  10    5.86    9.40
  -9  -1  10    7.31    7.16
   9  -1 -10   19.92   13.57
   9   1  -9  546.85   39.35
  -9   1   9  597.34   41.82
  -9  -1   9  545.74   35.95
   9  -1  -9  583.93   40.42
   9   1  -8   22.38   15.10
  -9   1   8   44.29   15.35
  -9  -1   8   40.64   11.72
   9  -1  -8   47.95   13.63
  -9   1   7   85.95   15.71
   9   1  -7   86.42   19.76
  -9  -1   7   73.04   31.94
   9  -1  -7   82.88   18.79
   9   1  -6   11.30   11.20
  -9   1   6    6.66   10.89
  -9  -1   6    9.17   10.93
   9  -1  -6    6.19   11.96
   9   1  -5    0.45    9.48
  -9   1   5   -1.29   10.24
  -9  -1   5    7.15    5.70
   9  -1  -5    3.05   10.71
   9   1  -4   -5.08    9.33
  -9   1   4   -1.95    9.59
  -9  -1   4   -1.12   10.46
   9  -1  -4   -9.35    9.79
  -9   1   3   20.28   11.71
   9   1  -3   14.58   13.07
  -9  -1   3   13.99   10.27
   9  -1  -3   -2.19    9.29
   9   1  -2   15.62    8.98
  -9   1   2   15.33   11.11
  -9  -1   2    7.74   10.00
   9  -1  -2   41.99   12.89
   9   1  -1  131.66   16.06
  -9   1   1  116.72   38.77
  -9  -1   1  119.94   18.92
   9  -1  -1  120.67   15.76
   9   1   0   11.09   10.31
  -9   1   0    7.55    9.87
  -9  -1   0    3.04    4.16
   9  -1   0   -1.79   10.26
   9   1   1  389.09   24.41
  -9   1  -1  416.56   27.28
  -9  -1  -1  351.16   31.79
   9  -1   1  414.52   22.76
   9   1   2   60.73   14.77
  -9   1  -2   48.98   21.56
  -9  -1  -2   34.84   27.21
   9  -1   2   50.17   14.09
   9   1   3  223.46   19.15
  -9   1  -3  222.23   46.08
  -9  -1  -3  219.63   20.81
   9  -1   3  211.58   19.48
  -9   1  -4    6.51    9.48
   9   1   4   17.79    7.42
  -9  -1  -4    7.32   17.10
   9  -1   4   25.89   11.82
  -9   1  -5   10.61   11.10
   9   1   5   -1.11    5.96
   9  -1   5   15.63   11.05
  -9   1  -6   34.79   23.59
   9   1   6   52.17   14.24
   9   1   6   49.10   10.61
   9  -1   6   65.96   13.48
   9   1   7   97.93   11.51
   9   1   7  123.24   20.71
   9  -1   7  125.88   16.15
   9  -1   7  117.04   14.37
   9   1   8   15.17   13.08
   9  -1   8   18.35   12.97
   9  -1   8    5.18    8.35
   9   2 -12    1.34    7.46
  -9   2  12   17.82   11.73
  -9  -2  12    4.54    5.22
   9  -2 -12    5.77    8.57
   9   2 -11    1.64    9.68
  -9   2  11   19.79   13.71
  -9  -2  11    5.23    6.57
   9  -2 -11   15.62   10.27
   9   2 -10   70.83   20.52
  -9   2  10   70.50   22.59
  -9  -2  10   64.93   32.26
   9  -2 -10   77.77   18.11
   9   2  -9   -5.54    9.69
  -9   2   9    0.27   10.68
  -9  -2   9    2.63    4.97
   9  -2  -9    1.04    8.93
   9   2  -8  345.44   29.34
  -9   2   8  302.13   23.10
  -9  -2   8  306.17   42.50
   9  -2  -8  327.26   23.49
   9   2  -7   80.21   20.07
  -9   2   7   80.53   16.29
  -9  -2   7   73.24   26.12
   9  -2  -7  108.46   21.79
   9   2  -6    8.42   11.06
  -9   2   6    7.29    9.16
  -9  -2   6    4.20    9.88
   9  -2  -6    1.80   12.05
   9   2  -5   -1.46   10.00
  -9   2   5    4.56    9.07
  -9  -2   5    6.56    5.17
   9  -2  -5   12.98   15.54
   9   2  -4   74.32   13.29
  -9   2   4   86.19   15.36
  -9  -2   4   73.18   35.50
   9  -2  -4   91.71   14.80
   9   2  -3    7.64    8.91
  -9   2   3   -0.45    8.93
  -9  -2   3   12.04   10.53
   9  -2  -3    3.69    9.23
   9   2  -2   19.39    9.69
  -9   2   2   44.05   16.30
  -9  -2   2   19.88   19.91
   9  -2  -2   38.14   12.05
   9   2  -1    9.35   10.88
  -9   2   1    4.68    8.76
  -9  -2   1    7.90    7.54
   9  -2  -1   28.26   14.75
   9   2   0  164.44   15.36
  -9   2   0  163.97   24.58
  -9  -2   0  161.72   31.60
   9  -2   0  191.43   20.40
   9   2   1   12.96   10.00
  -9   2  -1   10.82   11.16
  -9  -2  -1   21.57   14.94
   9  -2   1   25.37   14.65
   9   2   2  765.99   19.90
  -9   2  -2  788.61   33.75
  -9  -2  -2  696.30   65.29
   9  -2   2  755.62   23.18
   9   2   3   29.84   11.57
  -9   2  -3   22.55   15.55
  -9  -2  -3   22.26   15.57
   9  -2   3   53.58   17.25
  -9   2  -4    2.69    7.63
   9   2   4   -4.98    9.34
   9   2   4    6.04    6.16
   9  -2   4    8.00    9.02
  -9   2  -5   -2.66   11.07
   9   2   5  -10.76    9.30
   9   2   5   10.90    8.21
   9  -2   5    7.43    7.90
  -9   2  -6    5.82    7.91
   9   2   6   11.53   10.17
   9   2   6   -0.22    6.00
   9  -2   6    4.03    7.06
  -9   2  -7    4.74    4.11
   9   2   7   10.25   10.31
   9   2   7    4.91    6.01
   9  -2   7    7.61    7.58
   9   2   8  121.27   19.58
   9  -2   8  130.70   20.91
   9  -2   8  115.82   18.18
   9   3 -12   -3.92    8.64
  -9   3  12    9.96   11.96
  -9  -3  12    2.43    2.96
   9  -3 -12   11.30   12.05
   9   3 -11    1.59   10.34
  -9   3  11    4.15    9.75
  -9  -3  11    5.13    6.03
   9  -3 -11    7.80    7.01
   9   3 -10    6.24    8.96
  -9   3  10    3.97    7.95
  -9  -3  10    5.10    4.26
   9  -3 -10    2.52    8.73
   9   3  -9  160.93   22.83
  -9   3   9   93.56   48.35
  -9  -3   9  114.06   17.29
   9  -3  -9  125.74   20.74
   9   3  -8   -0.62   10.96
  -9   3   8   -0.69    9.89
  -9  -3   8    6.42    5.40
   9  -3  -8   10.07   13.20
   9   3  -7    5.71   11.83
  -9   3   7   18.98   13.51
  -9  -3   7    1.42    4.09
   9  -3  -7    0.53    9.19
   9   3  -6  101.68   19.97
  -9   3   6  110.12   18.05
  -9  -3   6   64.83   29.17
   9  -3  -6   82.00   19.35
   9   3  -5   73.67   16.09
  -9   3   5   68.71   16.01
  -9  -3   5   56.39   20.88
   9  -3  -5   69.60   19.97
   9   3  -4   37.32   12.83
  -9  -3   4    7.71   10.38
   9  -3  -4   13.93   10.91
   9   3  -3   18.09    9.15
  -9   3   3   19.26   16.54
  -9  -3   3    2.94    5.90
   9  -3  -3    0.90    9.54
   9   3  -2   24.40   13.93
  -9   3   2   29.99   15.07
  -9  -3   2   14.18   16.11
   9  -3  -2   18.26   12.31
   9   3  -1    8.03   15.28
  -9   3   1    4.39   10.79
  -9  -3   1    6.81    7.91
   9  -3  -1   15.59   12.28
   9   3   0    8.05   10.64
  -9   3   0   31.77   28.34
  -9  -3   0   35.35   13.45
   9  -3   0   37.00   13.31
   9   3   1  166.73   16.55
  -9   3  -1  150.47   31.36
  -9  -3  -1  151.16   24.33
   9  -3   1  167.90   19.65
   9   3   2    5.51    8.72
  -9   3  -2   -0.64    9.63
  -9  -3  -2    1.09    6.96
   9  -3   2   16.92   15.38
  -9   3  -3  223.60   32.42
   9   3   3  246.27   22.93
   9   3   3  224.98   19.72
   9  -3   3  227.10   23.83
  -9   3  -4    0.64    7.53
   9   3   4    7.57    9.38
   9   3   4   12.33    8.20
   9  -3   4   20.16   10.17
  -9   3  -5    2.03    6.20
   9   3   5   13.19   12.52
   9   3   5    5.01    6.33
   9  -3   5    6.43    9.31
  -9   3  -6    6.07    4.08
   9   3   6    3.44    9.33
   9   3   6    3.54    6.01
   9  -3   6   -2.33    8.15
  -9   3  -7    8.01    7.87
   9   3   7   24.89   13.82
   9   3   7   17.24    7.76
   9  -3   7   20.21   10.84
   9   4 -11    0.07   10.59
  -9   4  11   -4.68    8.64
  -9  -4  11    1.84    5.25
   9  -4 -11   16.35   12.00
   9   4 -10    9.85    8.72
  -9   4  10   17.96   15.56
  -9  -4  10    6.38    6.24
   9  -4 -10    7.66    7.77
   9   4  -9    4.60    9.46
  -9   4   9    8.92    9.35
  -9  -4   9    0.88    2.46
   9  -4  -9   11.34   10.72
   9   4  -8   22.51   11.93
  -9   4   8   41.77   14.96
  -9  -4   8   21.25   13.91
   9  -4  -8   29.83   14.25
   9   4  -7    0.11   11.59
  -9   4   7   -1.58    8.69
  -9  -4   7    9.75    9.93
   9  -4  -7   14.87   13.55
   9   4  -6  180.68   23.49
  -9   4   6  146.97   23.15
  -9  -4   6  143.59   26.62
   9  -4  -6  150.33   17.07
   9   4  -5   44.38   13.16
  -9   4   5   33.19   12.45
  -9  -4   5   10.41    8.16
   9  -4  -5   42.26   16.04
   9   4  -4   73.22   15.72
  -9   4   4   56.67   13.63
  -9  -4   4   51.52   19.93
   9  -4  -4   43.51   16.92
   9   4  -3    3.76    9.42
  -9   4   3   -4.60   10.54
  -9  -4   3    1.83    6.01
   9  -4  -3    3.23    9.83
   9   4  -2  189.46   19.20
  -9   4   2  155.80   17.96
  -9  -4   2  163.43   27.74
   9  -4  -2  152.84   21.62
   9   4  -1   63.45   18.12
  -9   4   1   50.34   17.34
  -9  -4   1   32.61   18.06
   9  -4  -1   33.34   12.42
   9   4   0   59.62   17.93
  -9   4   0   49.81   18.06
  -9  -4   0   50.76   18.12
   9  -4   0   83.48   17.07
  -9   4  -1   21.02    9.85
   9   4   1   15.14   13.08
   9  -4   1   10.71    9.09
  -9   4  -2   21.80   10.95
   9   4   2   50.98   19.51
   9   4   2   37.35   14.19
   9  -4   2   41.57   16.00
  -9   4  -3   30.54   21.52
   9   4   3   36.94   13.57
   9   4   3   40.79   11.85
   9  -4   3   49.79   15.73
  -9   4  -4    6.95    6.95
   9   4   4    3.74    9.66
   9   4   4   -0.74    5.97
   9  -4   4    4.31   11.21
  -9   4  -5    4.65    5.97
   9   4   5    7.14    9.13
   9   4   5    6.63    6.49
   9  -4   5   -2.75    9.97
  -9   4  -6   10.70   10.95
   9   4   6   26.22   13.03
   9   4   6   26.42   10.89
   9  -4   6   36.34   12.59
  -9   4  -7    8.22    6.64
   9   4   7   14.30    9.51
   9  -4   7    7.04   10.76
  -9   5  11   33.70   14.71
   9   5 -11    0.00   10.07
   9  -5 -11    7.97    8.59
   9   5 -10    6.97    9.72
  -9   5  10   10.86    8.20
  -9  -5  10    1.80    3.16
   9  -5 -10    7.65    7.59
   9   5  -9   15.18   12.67
  -9   5   9   10.65    8.86
  -9  -5   9    9.62    8.07
   9  -5  -9   17.94    8.89
   9   5  -8   16.45   15.79
  -9   5   8    3.07    8.68
  -9  -5   8   33.22    8.27
   9  -5  -8   20.22   10.63
   9   5  -7   17.67   11.87
  -9   5   7    5.37    8.72
  -9  -5   7    6.45    6.44
   9  -5  -7   20.02   10.51
   9   5  -6   -1.77    9.63
  -9   5   6   -0.86    5.74
  -9  -5   6    0.31    6.49
   9  -5  -6    5.43   10.36
   9   5  -5  108.83   17.51
  -9   5   5  122.50   17.32
  -9  -5   5  119.89   22.50
   9  -5  -5  139.56   22.13
   9   5  -4   10.80   12.59
  -9   5   4   -8.79   10.58
  -9  -5   4   -0.63    7.69
   9  -5  -4    1.19   11.90
   9   5  -3   12.48    9.80
  -9   5   3    9.89   12.05
  -9  -5   3   11.32    8.66
   9  -5  -3   14.90   10.99
   9   5  -2   -0.42   11.05
  -9   5   2    4.42   12.06
  -9  -5   2    4.02    5.62
   9  -5  -2   15.63   13.21
  -9   5   1   23.44   15.29
   9   5  -1   25.58   16.08
   9  -5  -1   38.84   13.08
  -9   5   0   46.36   14.44
   9   5   0   72.11   18.66
   9   5   0   36.00   15.40
   9  -5   0   50.27   15.07
  -9   5  -1   20.87   14.06
   9   5   1   24.89   15.73
   9   5   1   11.33    9.48
   9  -5   1    6.50    9.21
  -9   5  -2    4.95    6.47
   9   5   2    7.98   11.91
   9   5   2   11.37    8.61
   9  -5   2    7.11   12.49
  -9   5  -3   47.10   31.90
   9   5   3   61.48   18.54
   9   5   3   55.32   12.92
   9  -5   3   81.09   20.45
  -9   5  -4   -1.77    8.20
   9   5   4   22.47   11.61
   9   5   4   10.06    9.18
   9  -5   4   24.01   15.19
  -9   5  -5   15.29    9.33
   9   5   5    9.99   11.01
   9   5   5   26.78    9.95
   9  -5   5   26.01   14.95
  -9   5  -6   11.25    8.59
   9   5   6   32.36   15.84
   9   5   6   23.17    7.87
   9  -5   6   22.08    9.95
  -9   6  10   -5.21    7.92
   9   6 -10    4.11    9.83
   9  -6 -10   -4.12    9.14
   9   6  -9    2.27    9.48
  -9   6   9   -3.81    8.07
  -9  -6   9    2.48    4.11
   9  -6  -9    7.88   10.46
   9   6  -8   11.05   10.85
  -9   6   8    1.21    8.80
  -9  -6   8    2.53    5.02
   9  -6  -8    0.97    9.40
   9   6  -7   13.22   10.61
  -9   6   7    4.79    9.14
  -9  -6   7    5.79    5.46
   9  -6  -7    2.22   11.24
   9   6  -6    9.04    8.83
  -9   6   6   -0.10   10.28
  -9  -6   6    0.33    6.14
   9  -6  -6   15.65   10.16
   9   6  -5    4.65    8.99
  -9   6   5    8.37    7.29
  -9  -6   5    6.35    4.10
   9  -6  -5    0.52   10.03
  -9   6   4    3.62   11.22
   9   6  -4   -7.22    9.06
   9  -6  -4    2.89   11.41
  -9   6   3    5.45   11.00
   9   6  -3    1.20   10.57
   9   6  -3    6.04    9.78
   9  -6  -3    8.72   17.92
  -9   6   2   18.35   14.05
   9   6  -2   26.04   10.80
   9   6  -2   14.59   10.61
   9  -6  -2   11.34   10.91
  -9   6   1   11.91   12.76
   9   6  -1    2.76    9.82
   9   6  -1   18.73   20.38
   9  -6  -1   -3.69    9.69
  -9   6   0    2.13    9.43
   9   6   0   23.30   13.57
   9   6   0   15.93   11.53
   9  -6   0    9.89    8.63
  -9   6  -1    5.56   10.37
   9   6   1   16.28   13.57
   9   6   1   -2.46    9.64
   9  -6   1    8.86    8.48
  -9   6  -2    4.26    5.26
   9   6   2   15.94   10.28
   9   6   2    4.22    8.65
   9  -6   2   16.95    8.30
  -9   6  -3    6.93    3.54
   9   6   3    6.02   12.04
   9   6   3    4.14    7.93
   9  -6   3    7.72    8.77
  -9   6  -4    0.67    5.75
   9   6   4    4.45   11.79
   9   6   4   10.32    6.99
   9  -6   4   14.92    9.90
  -9   6  -5    0.64    8.06
   9   6   5   12.80   15.63
   9   6   5    6.99    6.03
   9  -6   5   -3.94    8.64
  -9   7   8    2.68    9.40
   9   7  -8    9.97    7.37
   9   7  -8   -0.24   10.24
   9  -7  -8   16.64   12.40
  -9   7   7    7.88   10.59
   9   7  -7    2.08    5.75
   9   7  -7    6.83   10.80
   9  -7  -7   15.02   11.52
  -9   7   6    0.05   11.07
   9   7  -6    6.74   10.87
   9   7  -6    9.90    9.21
   9  -7  -6   21.18   16.53
  -9   7   5   43.16   15.92
   9   7  -5   52.23   10.61
   9   7  -5   50.58   11.33
   9  -7  -5   82.26   16.99
  -9   7   4   -2.23    9.80
   9   7  -4    6.47   10.18
   9   7  -4   12.77    8.70
   9  -7  -4   23.18   17.98
  -9   7   3   29.66   15.81
   9   7  -3   59.31   15.40
   9   7  -3   42.77   13.32
   9  -7  -3   36.33   16.25
  -9   7   2   -0.34    8.80
   9   7  -2    5.29   10.43
   9   7  -2   11.83   10.44
   9  -7  -2   -6.20   12.00
  -9   7   1    6.46   10.23
   9   7  -1    2.94   11.04
   9   7  -1    5.96   11.61
   9  -7  -1   -3.92    9.93
  -9   7   0    5.19   10.33
   9   7   0    4.53    9.95
   9   7   0    1.90   10.61
   9  -7   0    2.65    9.37
  -9   7  -1    7.39    9.28
   9   7   1    0.95    9.04
   9   7   1   -5.25    9.39
   9  -7   1   13.11    8.85
  -9   7  -2    3.66    6.96
   9   7   2   11.91   12.61
   9   7   2    6.85    8.99
   9  -7   2    5.03    8.52
  -9   7  -3    1.68    4.85
   9   7   3   21.07   14.25
   9   7   3   15.04    7.64
   9  -7   3    9.76    9.17
  -9   7  -4    0.29    5.75
   9   7   4   -3.43    9.69
   9   7   4   11.56    6.21
   9  -7   4   10.88    8.89
  -9   8   6   42.48   13.76
   9   8  -6   42.48   11.19
   9   8  -6   51.13   15.22
   9  -8  -6   15.25   10.93
  -9   8   5    4.16   11.90
   9   8  -5    2.77    6.67
   9   8  -5   10.93   15.11
   9  -8  -5    4.39   10.51
  -9   8   4   -2.42    8.62
   9   8  -4   12.44   11.00
   9   8  -4   10.58   13.17
   9  -8  -4   17.14   13.66
  -9   8   3    0.43    9.46
   9   8  -3    9.41    7.51
   9   8  -3    0.37    9.08
   9  -8  -3   -6.84    9.57
  -9   8   2    4.26   10.36
   9   8  -2   16.43   11.12
   9   8  -2    9.74    9.28
   9  -8  -2   -1.58   10.33
  -9   8   1    5.96   14.11
   9   8  -1   12.05    9.83
   9   8  -1    2.29   10.60
   9  -8  -1    7.05   10.95
   9   8   0   37.68   16.44
   9   8   0   58.69   13.56
   9  -8   0    4.35   10.46
  -9   8  -1    9.73    7.22
   9   8   1   15.94   11.94
   9   8   1    8.13    8.93
   9  -8   1    8.52    9.59
  -9   8  -2   17.08    7.50
   9   8   2    2.05   11.40
   9   8   2   17.87   11.01
   9  -8   2    3.09    8.60
 -10   0  10  153.69   25.40
  10   0 -10  176.87   31.12
 -10   0   9   14.24   14.39
  10   0  -9    6.65    9.11
 -10   0   8    6.34   10.66
  10   0  -8    6.64    8.49
 -10   0   7    5.52    8.83
  10   0  -7   20.50   15.71
 -10   0   6   63.95   43.93
  10   0  -6   97.17   18.10
 -10   0   5    7.05    7.79
  10   0  -5    3.88   10.74
 -10   0   4   97.44   41.03
  10   0  -4  107.30   14.67
 -10   0   3    6.60    6.82
  10   0  -3    4.56    9.24
 -10   0   2  117.02   22.80
  10   0  -2  108.75   14.70
 -10   0   1    0.66    7.56
  10   0  -1   13.78   16.64
 -10   0   0    5.82    6.60
  10   0   0   18.82   10.54
 -10   0  -1    3.83    6.95
  10   0   1   15.27   11.26
 -10   0  -2   29.69   22.19
  10   0   2   56.19   15.35
 -10   0  -3    2.99    4.73
  10   0   3   -6.97   10.10
 -10   0  -4  179.77   43.15
  10   0   4  199.64   18.79
 -10   0  -5    2.38    8.47
  10   0   5  -13.04    8.28
  10   1 -10    6.23   10.85
 -10   1  10    1.53    8.42
 -10  -1  10    1.27    4.91
  10  -1 -10   15.05   10.92
  10   1  -9  286.29   23.93
 -10   1   9  274.97   19.99
 -10  -1   9  259.58   47.34
  10  -1  -9  233.57   18.51
  10   1  -8   38.82   15.87
 -10   1   8   39.23   14.37
 -10  -1   8   17.86   13.63
  10  -1  -8   25.23   12.64
 -10   1   7   36.26   14.45
  10   1  -7   33.08   15.55
 -10  -1   7   12.50   14.73
  10  -1  -7    6.43   10.00
 -10   1   6    7.91    9.15
  10   1  -6   -1.94   12.11
 -10  -1   6   10.08    3.99
  10  -1  -6    5.58   11.45
 -10   1   5    8.10    9.07
  10   1  -5   -4.96   10.29
 -10  -1   5    7.11    7.38
  10  -1  -5   10.20   11.72
 -10   1   4    8.13    7.92
  10   1  -4    6.80    9.28
 -10  -1   4    4.10    4.32
  10  -1  -4    6.64   14.22
  10   1  -3   60.64   13.42
 -10   1   3   60.04   24.86
 -10  -1   3   53.77   23.25
  10  -1  -3   44.60    9.20
  10   1  -2   13.47    8.89
 -10   1   2   14.68   11.73
 -10  -1   2    9.99    9.85
  10  -1  -2   11.01    9.23
  10   1  -1   48.42   13.52
 -10   1   1   46.40   21.34
 -10  -1   1   45.32   25.11
  10  -1  -1   49.69   12.73
  10   1   0   20.55   10.52
 -10   1   0   -0.81   11.71
 -10  -1   0   13.83    7.52
  10  -1   0   37.18   17.58
  10   1   1   85.68   17.12
 -10   1  -1   85.73   40.38
 -10  -1  -1   88.58   45.52
  10  -1   1  108.13   22.03
  10   1   2   -2.82   10.42
 -10   1  -2    8.16    8.22
 -10  -1  -2    3.56    9.05
  10  -1   2    3.40   11.16
  10   1   3   13.41   13.59
 -10   1  -3    5.46    7.03
 -10  -1  -3   -0.03   11.13
  10  -1   3   -3.35   11.06
  10   1   4    8.69    8.92
 -10   1  -4    2.80    5.82
 -10  -1  -4    5.79    8.45
  10  -1   4    2.22    9.91
 -10   1  -5    3.13    7.39
  10   1   5    4.20    8.97
  10   1   5   10.70    8.28
  10  -1   5    1.54    8.68
  10   2 -10   10.87   10.35
 -10   2  10    2.31    8.30
 -10  -2  10    4.35    7.05
  10  -2 -10    4.15    9.08
  10   2  -9   17.13    9.74
 -10   2   9   12.50    9.55
 -10  -2   9   12.66    7.64
  10  -2  -9   22.70   12.19
  10   2  -8    9.58    9.19
 -10   2   8   10.54    9.74
 -10  -2   8    6.86    9.37
  10  -2  -8   -0.57    8.24
  10   2  -7   -1.87   10.41
 -10   2   7    5.13    9.16
 -10  -2   7   -3.03    9.58
  10  -2  -7    8.59    9.27
  10   2  -6    9.03   10.77
 -10   2   6   13.81   12.75
 -10  -2   6    0.80    5.59
  10  -2  -6    4.87   10.39
  10   2  -5   12.84   15.03
 -10   2   5    4.72    8.84
 -10  -2   5   -8.68   11.23
  10  -2  -5    4.92   12.07
  10   2  -4   84.22   14.11
 -10   2   4   96.05   17.34
 -10  -2   4   67.17   38.03
  10  -2  -4   74.72   16.52
  10   2  -3    6.87   12.52
 -10   2   3   12.32   12.34
 -10  -2   3    7.30    5.64
  10  -2  -3    7.53    9.85
  10   2  -2   75.83   13.79
 -10   2   2   86.22   31.48
 -10  -2   2   82.32   40.46
  10  -2  -2   99.16   14.01
  10   2  -1   60.12   15.63
 -10   2   1   43.95   23.31
 -10  -2   1   36.61   18.35
  10  -2  -1   42.20   12.92
  10   2   0   37.38   16.30
 -10   2   0   31.94   23.45
 -10  -2   0   38.27   18.58
  10  -2   0   23.94   12.50
  10   2   1    1.15   11.21
 -10   2  -1    5.43    8.22
 -10  -2  -1    3.91    7.19
  10  -2   1   -2.39    9.01
  10   2   2  151.96   19.49
 -10   2  -2  142.66   21.68
 -10  -2  -2  148.97   24.09
  10  -2   2  141.21   18.16
  10   2   3   -1.23    9.14
 -10   2  -3    1.22    6.19
 -10  -2  -3    8.79   10.58
  10  -2   3   -2.57    9.82
 -10   2  -4    4.69    6.39
  10   2   4   18.20    9.81
  10   2   4   -2.58    8.04
  10  -2   4   -2.95   10.09
 -10   2  -5    5.80    6.71
  10   2   5    1.29    9.21
  10   2   5    0.22    7.79
  10  -2   5   -2.75    8.16
  10   3  -9   94.36   20.22
 -10   3   9   71.37   15.33
 -10  -3   9   43.91   30.34
  10  -3  -9   98.97   20.54
  10   3  -8   32.79   14.52
 -10   3   8   23.41   11.56
 -10  -3   8    9.77    8.09
  10  -3  -8   26.26   15.34
  10   3  -7   75.11   19.12
 -10   3   7   76.96   12.64
 -10  -3   7   59.50   27.54
  10  -3  -7   87.19   14.73
  10   3  -6    4.48   10.30
 -10   3   6    4.06    8.22
 -10  -3   6    1.97   10.30
  10  -3  -6   -5.71    9.85
  10   3  -5   78.45   16.18
 -10   3   5   40.42   12.82
 -10  -3   5   36.46   25.59
  10  -3  -5   45.47   17.10
  10   3  -4    4.49    9.06
 -10   3   4   -2.17    9.33
 -10  -3   4    4.81    9.36
  10  -3  -4   -2.76   11.36
  10   3  -3  105.77   17.99
 -10   3   3   79.81   15.48
 -10  -3   3   68.30   37.40
  10  -3  -3  151.17   23.07
  10   3  -2   12.32    9.16
 -10   3   2   10.71    9.56
 -10  -3   2   18.06   15.47
  10  -3  -2    7.40    8.79
  10   3  -1  222.05   26.26
 -10   3   1  172.02   48.65
 -10  -3   1  193.09   30.32
  10  -3  -1  183.51   20.36
  10   3   0   -4.06   10.76
 -10   3   0    3.88    9.70
 -10  -3   0    5.95    5.51
  10  -3   0    3.51    4.65
  10   3   1   14.78   15.02
 -10   3  -1   30.19   14.93
 -10  -3  -1    9.87    9.47
  10  -3   1   12.87    8.85
 -10   3  -2    4.42    8.22
  10   3   2    4.97    9.91
  10  -3   2  -15.87    9.92
 -10   3  -3    4.36    6.86
  10   3   3   -8.28   10.07
  10   3   3    9.57    9.15
  10  -3   3   -3.08    8.88
 -10   3  -4   -0.10    9.76
  10   3   4   -1.37    9.96
  10   3   4   11.20    7.96
  10  -3   4    3.86    9.61
  10   4  -9   -1.20    9.09
 -10   4   9    7.86   11.59
 -10  -4   9    2.03    4.60
  10  -4  -9    2.51    9.56
  10   4  -8   12.71   14.49
 -10   4   8   17.69   12.43
 -10  -4   8   13.39   13.76
  10  -4  -8   26.75   16.17
  10   4  -7   13.42   15.75
 -10   4   7    0.48    8.70
 -10  -4   7   -1.70    7.97
  10  -4  -7    8.29    9.69
  10   4  -6   46.88   15.18
 -10   4   6   53.32   14.35
 -10  -4   6   20.33   23.42
  10  -4  -6   39.58   13.01
  10   4  -5   30.13   12.94
 -10   4   5   14.15    9.21
 -10  -4   5    3.01    5.11
  10  -4  -5    6.77   11.08
  10   4  -4    9.45   11.88
 -10   4   4    6.09   10.76
 -10  -4   4   -1.73    6.61
  10  -4  -4   -6.73   11.53
  10   4  -3   17.01    8.90
 -10   4   3   30.53   20.75
 -10  -4   3   15.57    9.99
  10  -4  -3   26.59   15.33
  10   4  -2   19.14   13.38
 -10   4   2    1.17   11.42
 -10  -4   2   15.39    9.69
  10  -4  -2   13.51    8.51
  10   4  -1   10.69   15.02
 -10   4   1    3.12    5.03
 -10  -4   1    9.92   13.02
  10  -4  -1    0.61    7.99
  10   4   0  249.56   20.94
 -10   4   0  235.68   49.20
 -10  -4   0  245.23   25.76
  10  -4   0  271.32   17.86
 -10   4  -1    6.49    9.35
  10   4   1   24.41   16.14
  10   4   1   31.35   14.43
  10  -4   1   34.63   13.86
 -10   4  -2   32.94   18.64
  10   4   2   37.72   12.01
  10   4   2   50.47   15.60
  10  -4   2   64.23   15.57
 -10   4  -3    7.74   11.78
  10   4   3   14.15   11.56
  10   4   3   16.18   13.56
  10  -4   3   -1.32    9.50
  10   5  -7    3.50   10.89
 -10   5   7    8.82    9.33
 -10  -5   7    4.24    7.95
  10  -5  -7   -1.99   11.85
  10   5  -6    6.85   10.80
 -10   5   6   13.44    9.66
 -10  -5   6    3.89    9.06
  10  -5  -6    3.54    9.56
  10   5  -5   69.91   15.23
 -10   5   5   29.34   14.50
 -10  -5   5   33.73   17.68
  10  -5  -5   32.28   10.05
  10   5  -4   13.01   11.32
 -10   5   4   -5.65   11.67
 -10  -5   4    6.97   13.23
  10  -5  -4   -3.48   10.73
  10   5  -3    5.13    8.46
 -10   5   3   -8.15   10.34
 -10  -5   3    8.19    5.88
  10  -5  -3   10.19   11.44
 -10   5   2   25.85    9.56
  10   5  -2    4.69    8.96
  10  -5  -2   -0.79   10.18
 -10   5   1  146.01   17.20
  10   5  -1  138.52   18.29
  10   5  -1  128.66   19.03
  10  -5  -1  154.61   17.78
 -10   5   0   31.15   15.52
  10   5   0   34.17   14.78
  10   5   0   26.91   10.53
 -10   5  -1   45.81   20.24
  10   5   1   87.19   17.31
  10   5   1   74.08   17.20
  10  -5   1   62.38   14.55
 -10   5  -2    9.29   12.37
  10   5   2   -1.38   10.38
  10   5   2   22.68   12.50
  10  -5   2   15.59   13.22
  10   6  -6   10.76   10.31
 -10   6   6    4.37    9.80
 -10  -6   6    5.21    5.40
  10  -6  -6   10.54   11.13
 -10   6   5    2.84    9.90
  10   6  -5   11.83    9.60
  10  -6  -5   24.29   15.14
 -10   6   4   23.55   13.93
  10   6  -4   40.07   14.39
  10   6  -4   41.60   12.90
  10  -6  -4   36.44   14.18
 -10   6   3   -0.08    8.69
  10   6  -3    6.63    9.46
  10   6  -3   -3.85    8.68
  10  -6  -3   28.17   14.58
 -10   6   2    1.11    8.67
  10   6  -2   -2.13   10.70
  10   6  -2    7.11    8.72
  10  -6  -2    8.61   10.69
 -10   6   1    4.17    9.91
  10   6  -1   14.29   16.62
  10   6  -1   -3.96    9.44
  10  -6  -1   17.55   14.10
 -10   6   0   20.23   14.89
  10   6   0   10.21   11.23
  10   6   0   35.94   14.43
  10  -6   0    8.15    9.55
 -11   0   6    2.00    5.74
  11   0  -6   12.87    9.80
 -11   0   5   11.07    9.97
  11   0  -5    2.50   10.38
 -11   0   4    4.56    6.12
  11   0  -4    2.96   10.05
 -11   0   3   18.88   19.38
  11   0  -3   50.81   13.80
 -11   0   2    4.98    5.97
  11   0  -2    4.81    8.59
 -11   0   1    6.85    8.03
  11   0  -1   12.60    8.92
 -11   0   0    7.20    8.86
  11   0   0    1.20    8.45
 -11   1   6   10.85    6.32
  11   1  -6    7.14   10.15
  11  -1  -6    7.73    9.36
 -11  -1   6    6.94    6.37
 -11   1   5   47.88   23.41
  11   1  -5   77.24   17.44
 -11  -1   5   46.83   23.22
  11  -1  -5   82.17   19.58
  11   1  -4   16.94   10.10
 -11   1   4   10.23    8.04
 -11  -1   4    9.50    9.29
  11  -1  -4   11.17   10.70
  11   1  -3    2.43    8.88
 -11   1   3    6.36    6.57
 -11  -1   3   16.23   13.27
  11  -1  -3   13.44   13.46
  11   1  -2   13.37   13.24
 -11   1   2   14.77   12.10
 -11  -1   2    0.45    5.69
  11  -1  -2   -7.81    8.74
  11   1  -1    3.98    8.32
 -11   1   1   -5.75   10.26
 -11  -1   1    6.85   10.99
  11  -1  -1   17.04   13.28
  11   1   0   -2.79    8.71
 -11   1   0    6.10    4.87
 -11  -1   0   -2.29   10.32
  11  -1   0   -2.18    8.11
  11   2  -5   -4.71   10.24
 -11   2   5    2.07    4.65
 -11  -2   5   -7.78    8.41
  11  -2  -5    2.54   10.12
  11   2  -4  111.46   18.74
 -11   2   4   77.26   46.11
 -11  -2   4   68.61   52.13
  11  -2  -4  133.09   22.71
  11   2  -3   12.52    8.54
 -11   2   3    3.32    4.71
 -11  -2   3    6.58    6.75
  11  -2  -3   -1.92    9.69
  11   2  -2    9.19    9.07
 -11   2   2    3.92    9.86
 -11  -2   2   13.69   10.59
  11  -2  -2   14.62   12.37
  11   2  -1    5.58   12.21
 -11   2   1    8.34    9.80
 -11  -2   1   -0.67    9.34
  11  -2  -1    3.37    8.82
;

_shelx_hkl_checksum   22606

#==============================================================================
#     End of CIF
#==============================================================================
